# Supplementary material for: Targeted exome sequencing reveals distinct pathogenic variants in Iranians with colorectal cancer
Source: Oncotarget. 2016 Dec 16;8(5):7852–66. doi: 10.18632/oncotarget.13977 (PMC5341754; doi:10.18632/oncotarget.13977)
Supplement: Supplementary file 2 [file oncotarget-08-7852-s002.xlsx]

## Sheet: TP53.Ion
Chr	Loci	Ref	Var	Gene	Number of samples: Caucasian-CRC	Sample ids: Caucasian-CRC	Novel	Type	Amino-acid change	1000 genomes	dbSNP 138	Polyphen2	COSMIC 68	Transcription factor binding site motifs at location of variant	PFAM domain overlapping variant
17	7574092	G	A	TP53	1	CC1757	1								P53_tetramer
17	7576896	T	C	TP53	1	CC1757	0	nonsynonymous SNV	TP53:NM_001126115:exon5:c.A554G:p.Q185R;TP53:NM_001126116:exon5:c.A554G:p.Q185R;TP53:NM_001126117:exon5:c.A554G:p.Q185R;TP53:NM_001276697:exon5:c.A473G:p.Q158R;TP53:NM_001276698:exon5:c.A473G:p.Q158R;TP53:NM_001276699:exon5:c.A473G:p.Q158R;TP53:NM_001126118:exon8:c.A833G:p.Q278R;TP53:NM_000546:exon9:c.A950G:p.Q317R;TP53:NM_001126112:exon9:c.A950G:p.Q317R;TP53:NM_001126113:exon9:c.A950G:p.Q317R;TP…			B	ID=COSM46278,COSM1386578;OCCURENCE=1(ovary),1(bone),1(large_intestine)		P53_tetramer
17	7579312	C	T	TP53	1	CC1757	0	synonymous SNV	TP53:NM_001126118:exon3:c.G258A:p.T86T;TP53:NM_000546:exon4:c.G375A:p.T125T;TP53:NM_001126112:exon4:c.G375A:p.T125T;TP53:NM_001126113:exon4:c.G375A:p.T125T;TP53:NM_001126114:exon4:c.G375A:p.T125T;TP53:NM_001276695:exon4:c.G258A:p.T86T;TP53:NM_001276696:exon4:c.G258A:p.T86T;TP53:NM_001276760:exon4:c.G258A:p.T86T;TP53:NM_001276761:exon4:c.G258A:p.T86T				ID=COSM292893,COSM292894,COSM43904;OCCURENCE=6(haematopoietic_and_lymphoid_tissue),1(urinary_tract),1(kidney),1(oesophagus),2(upper_aerodigestive_tract),3(large_intestine),1(central_nervous_system),1(biliary_tract)		P53
17	7579472	G	C	TP53	25	CC1757;CC1775;CC1779;CC1780;CC1781;CC1784;CC1790;CC1791;CC1792;CC1793;CC1796;CC1798;CC1799;CC1801;CC1803;CC1815;CC1816;CC1817;CC1818;CC1819;CC1820;CC1822;CC1823;CC1824;CC1827	0	nonsynonymous SNV;nonsynonymous SNV;nonsynonymous SNV;nonsynonymous SNV;nonsynonymous SNV;nonsynonymous SNV;nonsynonymous SNV;nonsynonymous SNV;nonsynonymous SNV;nonsynonymous SNV;nonsynonymous SNV;nonsynonymous SNV;nonsynonymous SNV;nonsynonymous SNV;nonsynonymous SNV;nonsynonymous SNV;nonsynonymous SNV;nonsynonymous SNV;nonsynonymous SNV;nonsynonymous SNV;nonsynonymous SNV;nonsynonymous SNV;non…	TP53:NM_001126118:exon3:c.C98G:p.P33R;TP53:NM_000546:exon4:c.C215G:p.P72R;TP53:NM_001126112:exon4:c.C215G:p.P72R;TP53:NM_001126113:exon4:c.C215G:p.P72R;TP53:NM_001126114:exon4:c.C215G:p.P72R;TP53:NM_001276695:exon4:c.C98G:p.P33R;TP53:NM_001276696:exon4:c.C98G:p.P33R;TP53:NM_001276760:exon4:c.C98G:p.P33R;TP53:NM_001276761:exon4:c.C98G:p.P33R;TP53:NM_001126118:exon3:c.C98G:p.P33R;TP53:NM_000546:exo…	0.6	rs1042522	P	ID=COSM250061;OCCURENCE=2(upper_aerodigestive_tract),1(central_nervous_system)		P53
17	7574031	G	A	TP53	1	CC1765	1	synonymous SNV;synonymous SNV;synonymous SNV;synonymous SNV	TP53:NM_001126115:exon6:c.C600T:p.I200I;TP53:NM_001276697:exon6:c.C519T:p.I173I;TP53:NM_001126118:exon9:c.C879T:p.I293I;TP53:NM_000546:exon10:c.C996T:p.I332I;TP53:NM_001126112:exon10:c.C996T:p.I332I;TP53:NM_001276760:exon10:c.C879T:p.I293I;TP53:NM_001276761:exon10:c.C879T:p.I293I;TP53:NM_001126115:exon6:c.C600T:p.I200I;TP53:NM_001276697:exon6:c.C519T:p.I173I;TP53:NM_001126118:exon9:c.C879T:p.I293…					Score=891;Name=V$EGR1_01	P53_tetramer
17	7577644	C	G	TP53	1	CC1765	0			0.01	rs17880604				P53
17	7576841	A	G	TP53	3	CC1773;CC1774;CC1779	0			0.02	rs1800899				P53_tetramer
17	7577538	C	T	TP53	3	CC1773;CC1774;CC1803	0	nonsynonymous SNV;nonsynonymous SNV;nonsynonymous SNV;nonsynonymous SNV;nonsynonymous SNV	TP53:NM_001126115:exon3:c.G347A:p.R116Q;TP53:NM_001126116:exon3:c.G347A:p.R116Q;TP53:NM_001126117:exon3:c.G347A:p.R116Q;TP53:NM_001276697:exon3:c.G266A:p.R89Q;TP53:NM_001276698:exon3:c.G266A:p.R89Q;TP53:NM_001276699:exon3:c.G266A:p.R89Q;TP53:NM_001126118:exon6:c.G626A:p.R209Q;TP53:NM_000546:exon7:c.G743A:p.R248Q;TP53:NM_001126112:exon7:c.G743A:p.R248Q;TP53:NM_001126113:exon7:c.G743A:p.R248Q;TP53:…		rs11540652	D	ID=COSM99602,COSM99021,COSM99020,COSM1640830,COSM10662;OCCURENCE=1(pleura),3(vulva),29(ovary),4(bone),72(breast),2(NS),37(stomach),55(haematopoietic_and_lymphoid_tissue),2(kidney),35(urinary_tract),9(pancreas),1(peritoneum),7(liver),36(oesophagus),1(pituitary),1(adrenal_gland),11(skin),5(prostate),18(lung),3(cervix),2(thyroid),32(upper_aerodigestive_tract),149(large_intestine),36(central_nervous_…		P53
17	7578303	G	A	TP53	1	CC1773	1								P53
17	7579579	C	T	TP53	3	CC1773;CC1774;CC1779	0	synonymous SNV;synonymous SNV;synonymous SNV;synonymous SNV;synonymous SNV;synonymous SNV	TP53:NM_000546:exon4:c.G108A:p.P36P;TP53:NM_001126112:exon4:c.G108A:p.P36P;TP53:NM_001126113:exon4:c.G108A:p.P36P;TP53:NM_001126114:exon4:c.G108A:p.P36P;TP53:NM_000546:exon4:c.G108A:p.P36P;TP53:NM_001126112:exon4:c.G108A:p.P36P;TP53:NM_001126113:exon4:c.G108A:p.P36P;TP53:NM_001126114:exon4:c.G108A:p.P36P;TP53:NM_000546:exon4:c.G108A:p.P36P;TP53:NM_001126112:exon4:c.G108A:p.P36P;TP53:NM_001126113:…	0.01	rs1800370
17	7579776	T	C	TP53	1	CC1773	1								P53_TAD
17	7572858	A	G	TP53	1	CC1775	1
17	7572861	C	G	TP53	1	CC1775	1
17	7572891	G	A	TP53	1	CC1775	1
17	7572982	G	A	TP53	1	CC1775	1	nonsynonymous SNV;nonsynonymous SNV	TP53:NM_001126115:exon7:c.C731T:p.S244F;TP53:NM_001276697:exon7:c.C650T:p.S217F;TP53:NM_001126118:exon10:c.C1010T:p.S337F;TP53:NM_000546:exon11:c.C1127T:p.S376F;TP53:NM_001126112:exon11:c.C1127T:p.S376F;TP53:NM_001276760:exon11:c.C1010T:p.S337F;TP53:NM_001276761:exon11:c.C1010T:p.S337F;TP53:NM_001126115:exon7:c.C731T:p.S244F;TP53:NM_001276697:exon7:c.C650T:p.S217F;TP53:NM_001126118:exon10:c.C1010…			P
17	7573969	G	A	TP53	1	CC1775	1	nonsynonymous SNV;nonsynonymous SNV;nonsynonymous SNV	TP53:NM_001126115:exon6:c.C662T:p.A221V;TP53:NM_001276697:exon6:c.C581T:p.A194V;TP53:NM_001126118:exon9:c.C941T:p.A314V;TP53:NM_000546:exon10:c.C1058T:p.A353V;TP53:NM_001126112:exon10:c.C1058T:p.A353V;TP53:NM_001276760:exon10:c.C941T:p.A314V;TP53:NM_001276761:exon10:c.C941T:p.A314V;TP53:NM_001126115:exon6:c.C662T:p.A221V;TP53:NM_001276697:exon6:c.C581T:p.A194V;TP53:NM_001126118:exon9:c.C941T:p.A3…			B			P53_tetramer
17	7574093	G	A	TP53	1	CC1775	1								P53_tetramer
17	7576511	C	A	TP53	1	CC1775	1								P53_tetramer
17	7576552	C	A	TP53	1	CC1775	1	synonymous SNV	TP53:NM_001126117:exon6:c.G630T:p.L210L;TP53:NM_001276699:exon6:c.G549T:p.L183L;TP53:NM_001126113:exon10:c.G1026T:p.L342L;TP53:NM_001276695:exon10:c.G909T:p.L303L						P53_tetramer
17	7576609	C	A	TP53	1	CC1775	1								P53_tetramer
17	7577068	G	A	TP53	1	CC1775	1	synonymous SNV	TP53:NM_001126115:exon4:c.C474T:p.R158R;TP53:NM_001126116:exon4:c.C474T:p.R158R;TP53:NM_001126117:exon4:c.C474T:p.R158R;TP53:NM_001276697:exon4:c.C393T:p.R131R;TP53:NM_001276698:exon4:c.C393T:p.R131R;TP53:NM_001276699:exon4:c.C393T:p.R131R;TP53:NM_001126118:exon7:c.C753T:p.R251R;TP53:NM_000546:exon8:c.C870T:p.R290R;TP53:NM_001126112:exon8:c.C870T:p.R290R;TP53:NM_001126113:exon8:c.C870T:p.R290R;TP…						P53_tetramer
17	7577102	C	A	TP53	1	CC1775	0	nonsynonymous SNV	TP53:NM_001126115:exon4:c.G440T:p.G147V;TP53:NM_001126116:exon4:c.G440T:p.G147V;TP53:NM_001126117:exon4:c.G440T:p.G147V;TP53:NM_001276697:exon4:c.G359T:p.G120V;TP53:NM_001276698:exon4:c.G359T:p.G120V;TP53:NM_001276699:exon4:c.G359T:p.G120V;TP53:NM_001126118:exon7:c.G719T:p.G240V;TP53:NM_000546:exon8:c.G836T:p.G279V;TP53:NM_001126112:exon8:c.G836T:p.G279V;TP53:NM_001126113:exon8:c.G836T:p.G279V;TP…			D	ID=COSM46032;OCCURENCE=2(urinary_tract),1(upper_aerodigestive_tract)		P53;P53_tetramer
17	7577122	C	T	TP53	1	CC1775	0	synonymous SNV	TP53:NM_001126115:exon4:c.G420A:p.V140V;TP53:NM_001126116:exon4:c.G420A:p.V140V;TP53:NM_001126117:exon4:c.G420A:p.V140V;TP53:NM_001276697:exon4:c.G339A:p.V113V;TP53:NM_001276698:exon4:c.G339A:p.V113V;TP53:NM_001276699:exon4:c.G339A:p.V113V;TP53:NM_001126118:exon7:c.G699A:p.V233V;TP53:NM_000546:exon8:c.G816A:p.V272V;TP53:NM_001126112:exon8:c.G816A:p.V272V;TP53:NM_001126113:exon8:c.G816A:p.V272V;TP…				ID=COSM417968,COSM44857;OCCURENCE=1(urinary_tract),1(pancreas)	Score=854;Name=V$FREAC7_01	P53
17	7577414	C	A	TP53	2	CC1775;CC1784	1								P53
17	7578227	C	A	TP53	2	CC1775;CC1784	0	nonsynonymous SNV;nonsynonymous SNV	TP53:NM_001126115:exon2:c.G226T:p.D76Y;TP53:NM_001126116:exon2:c.G226T:p.D76Y;TP53:NM_001126117:exon2:c.G226T:p.D76Y;TP53:NM_001276697:exon2:c.G145T:p.D49Y;TP53:NM_001276698:exon2:c.G145T:p.D49Y;TP53:NM_001276699:exon2:c.G145T:p.D49Y;TP53:NM_001126118:exon5:c.G505T:p.D169Y;TP53:NM_000546:exon6:c.G622T:p.D208Y;TP53:NM_001126112:exon6:c.G622T:p.D208Y;TP53:NM_001126113:exon6:c.G622T:p.D208Y;TP53:NM_…			D	ID=COSM45734;OCCURENCE=1(skin)		P53
17	7578328	C	A	TP53	1	CC1775	1								P53
17	7578498	C	A	TP53	1	CC1775	0	nonsynonymous SNV	TP53:NM_001126115:exon1:c.G36T:p.Q12H;TP53:NM_001126116:exon1:c.G36T:p.Q12H;TP53:NM_001126117:exon1:c.G36T:p.Q12H;TP53:NM_001126118:exon4:c.G315T:p.Q105H;TP53:NM_000546:exon5:c.G432T:p.Q144H;TP53:NM_001126112:exon5:c.G432T:p.Q144H;TP53:NM_001126113:exon5:c.G432T:p.Q144H;TP53:NM_001126114:exon5:c.G432T:p.Q144H;TP53:NM_001276695:exon5:c.G315T:p.Q105H;TP53:NM_001276696:exon5:c.G315T:p.Q105H;TP53:NM_…			D	ID=COSM1522485,COSM1522487,COSM1522488,COSM45961,COSM1522486;OCCURENCE=1(breast),1(lung)		P53
17	7579271	C	A	TP53	1	CC1775	1								P53
17	7579286	G	A	TP53	1	CC1775	1								P53
17	7579369	G	A	TP53	1	CC1775	1	synonymous SNV;synonymous SNV;synonymous SNV	TP53:NM_001126118:exon3:c.C201T:p.S67S;TP53:NM_000546:exon4:c.C318T:p.S106S;TP53:NM_001126112:exon4:c.C318T:p.S106S;TP53:NM_001126113:exon4:c.C318T:p.S106S;TP53:NM_001126114:exon4:c.C318T:p.S106S;TP53:NM_001276695:exon4:c.C201T:p.S67S;TP53:NM_001276696:exon4:c.C201T:p.S67S;TP53:NM_001276760:exon4:c.C201T:p.S67S;TP53:NM_001276761:exon4:c.C201T:p.S67S;TP53:NM_001126118:exon3:c.C201T:p.S67S;TP53:NM_…						P53
17	7579448	G	A	TP53	1	CC1775	0	nonsynonymous SNV	TP53:NM_001126118:exon3:c.C122T:p.P41L;TP53:NM_000546:exon4:c.C239T:p.P80L;TP53:NM_001126112:exon4:c.C239T:p.P80L;TP53:NM_001126113:exon4:c.C239T:p.P80L;TP53:NM_001126114:exon4:c.C239T:p.P80L;TP53:NM_001276695:exon4:c.C122T:p.P41L;TP53:NM_001276696:exon4:c.C122T:p.P41L;TP53:NM_001276760:exon4:c.C122T:p.P41L;TP53:NM_001276761:exon4:c.C122T:p.P41L			D	ID=COSM45835;OCCURENCE=1(skin)		P53
17	7579473	G	C	TP53	9	CC1775;CC1781;CC1790;CC1798;CC1799;CC1801;CC1803;CC1815;CC1822	1	nonsynonymous SNV;nonsynonymous SNV;nonsynonymous SNV;nonsynonymous SNV;nonsynonymous SNV;nonsynonymous SNV;nonsynonymous SNV;nonsynonymous SNV;nonsynonymous SNV;nonsynonymous SNV;nonsynonymous SNV;nonsynonymous SNV;nonsynonymous SNV;nonsynonymous SNV;nonsynonymous SNV;nonsynonymous SNV;nonsynonymous SNV	TP53:NM_001126118:exon3:c.C97G:p.P33A;TP53:NM_000546:exon4:c.C214G:p.P72A;TP53:NM_001126112:exon4:c.C214G:p.P72A;TP53:NM_001126113:exon4:c.C214G:p.P72A;TP53:NM_001126114:exon4:c.C214G:p.P72A;TP53:NM_001276695:exon4:c.C97G:p.P33A;TP53:NM_001276696:exon4:c.C97G:p.P33A;TP53:NM_001276760:exon4:c.C97G:p.P33A;TP53:NM_001276761:exon4:c.C97G:p.P33A;TP53:NM_001126118:exon3:c.C97G:p.P33A;TP53:NM_000546:exo…			B			P53
17	7579567	C	T	TP53	1	CC1775	1	nonsynonymous SNV	TP53:NM_001126118:exon3:c.G3A:p.M1I;TP53:NM_000546:exon4:c.G120A:p.M40I;TP53:NM_001126112:exon4:c.G120A:p.M40I;TP53:NM_001126113:exon4:c.G120A:p.M40I;TP53:NM_001126114:exon4:c.G120A:p.M40I;TP53:NM_001276695:exon4:c.G3A:p.M1I;TP53:NM_001276696:exon4:c.G3A:p.M1I;TP53:NM_001276760:exon4:c.G3A:p.M1I;TP53:NM_001276761:exon4:c.G3A:p.M1I			B
17	7579572	C	T	TP53	1	CC1775	1	nonsynonymous SNV	TP53:NM_000546:exon4:c.G115A:p.A39T;TP53:NM_001126112:exon4:c.G115A:p.A39T;TP53:NM_001126113:exon4:c.G115A:p.A39T;TP53:NM_001126114:exon4:c.G115A:p.A39T			B
17	7579672	A	G	TP53	1	CC1775	1
17	7579693	T	C	TP53	1	CC1775	1
17	7579940	G	A	TP53	1	CC1775	1
17	7578406	C	T	TP53	3	CC1776;CC1777;CC1797	0	nonsynonymous SNV;nonsynonymous SNV;nonsynonymous SNV;nonsynonymous SNV;nonsynonymous SNV;nonsynonymous SNV;nonsynonymous SNV	TP53:NM_001126115:exon1:c.G128A:p.R43H;TP53:NM_001126116:exon1:c.G128A:p.R43H;TP53:NM_001126117:exon1:c.G128A:p.R43H;TP53:NM_001276697:exon1:c.G47A:p.R16H;TP53:NM_001276698:exon1:c.G47A:p.R16H;TP53:NM_001276699:exon1:c.G47A:p.R16H;TP53:NM_001126118:exon4:c.G407A:p.R136H;TP53:NM_000546:exon5:c.G524A:p.R175H;TP53:NM_001126112:exon5:c.G524A:p.R175H;TP53:NM_001126113:exon5:c.G524A:p.R175H;TP53:NM_001…		rs28934578	D	ID=COSM10648,COSM99022,COSM1640851,COSM99024,COSM99023,COSM99914;OCCURENCE=2(salivary_gland),2(vulva),56(ovary),3(bone),80(breast),1(penis),35(haematopoietic_and_lymphoid_tissue),62(stomach),1(soft_tissue),4(kidney),24(urinary_tract),8(pancreas),9(liver),77(oesophagus),1(adrenal_gland),3(skin),4(prostate),18(lung),4(cervix),46(upper_aerodigestive_tract),300(large_intestine),63(central_nervous_sys…	Score=815;Name=V$ARP1_01	P53
17	7579793	G	A	TP53	1	CC1776	1								P53_TAD
17	7579857	A	G	TP53	1	CC1776	1	nonsynonymous SNV	TP53:NM_000546:exon2:c.T56C:p.F19S;TP53:NM_001126112:exon2:c.T56C:p.F19S;TP53:NM_001126113:exon2:c.T56C:p.F19S;TP53:NM_001126114:exon2:c.T56C:p.F19S			D		Score=795;Name=V$OCT1_04	P53_TAD
17	7572995	T	A	TP53	1	CC1779	1	stopgain	TP53:NM_001126115:exon7:c.A718T:p.K240X;TP53:NM_001276697:exon7:c.A637T:p.K213X;TP53:NM_001126118:exon10:c.A997T:p.K333X;TP53:NM_000546:exon11:c.A1114T:p.K372X;TP53:NM_001126112:exon11:c.A1114T:p.K372X;TP53:NM_001276760:exon11:c.A997T:p.K333X;TP53:NM_001276761:exon11:c.A997T:p.K333X					Score=786;Name=V$SRF_C
17	7573040	A	G	TP53	1	CC1779	1
17	7579341	A	G	TP53	1	CC1779	0	nonsynonymous SNV	TP53:NM_001126118:exon3:c.T229C:p.S77P;TP53:NM_000546:exon4:c.T346C:p.S116P;TP53:NM_001126112:exon4:c.T346C:p.S116P;TP53:NM_001126113:exon4:c.T346C:p.S116P;TP53:NM_001126114:exon4:c.T346C:p.S116P;TP53:NM_001276695:exon4:c.T229C:p.S77P;TP53:NM_001276696:exon4:c.T229C:p.S77P;TP53:NM_001276760:exon4:c.T229C:p.S77P;TP53:NM_001276761:exon4:c.T229C:p.S77P			D	ID=COSM1386849,COSM1386848,COSM1386847;OCCURENCE=1(large_intestine)		P53
17	7579756	A	G	TP53	1	CC1779	1								P53_TAD
17	7579801	G	C	TP53	23	CC1779;CC1781;CC1784;CC1785;CC1790;CC1791;CC1792;CC1793;CC1796;CC1798;CC1799;CC1801;CC1803;CC1815;CC1816;CC1817;CC1818;CC1819;CC1820;CC1822;CC1823;CC1824;CC1827	0			0.64	rs1642785				P53_TAD
17	7578420	C	T	TP53	1	CC1780	0	synonymous SNV;synonymous SNV	TP53:NM_001126115:exon1:c.G114A:p.T38T;TP53:NM_001126116:exon1:c.G114A:p.T38T;TP53:NM_001126117:exon1:c.G114A:p.T38T;TP53:NM_001276697:exon1:c.G33A:p.T11T;TP53:NM_001276698:exon1:c.G33A:p.T11T;TP53:NM_001276699:exon1:c.G33A:p.T11T;TP53:NM_001126118:exon4:c.G393A:p.T131T;TP53:NM_000546:exon5:c.G510A:p.T170T;TP53:NM_001126112:exon5:c.G510A:p.T170T;TP53:NM_001126113:exon5:c.G510A:p.T170T;TP53:NM_001…				ID=COSM1386802,COSM1386803,COSM1386804,COSM44384,COSM1386801;OCCURENCE=1(ovary),1(breast),1(oesophagus),2(lung),1(large_intestine)	Score=780;Name=V$PAX2_01	P53
17	7572922	G	A	TP53	1	CC1781	1
17	7573979	G	A	TP53	1	CC1781	1	nonsynonymous SNV;nonsynonymous SNV	TP53:NM_001126115:exon6:c.C652T:p.L218F;TP53:NM_001276697:exon6:c.C571T:p.L191F;TP53:NM_001126118:exon9:c.C931T:p.L311F;TP53:NM_000546:exon10:c.C1048T:p.L350F;TP53:NM_001126112:exon10:c.C1048T:p.L350F;TP53:NM_001276760:exon10:c.C931T:p.L311F;TP53:NM_001276761:exon10:c.C931T:p.L311F;TP53:NM_001126115:exon6:c.C652T:p.L218F;TP53:NM_001276697:exon6:c.C571T:p.L191F;TP53:NM_001126118:exon9:c.C931T:p.L3…			P			P53_tetramer
17	7577500	T	C	TP53	1	CC1781	0	nonsynonymous SNV	TP53:NM_001126115:exon3:c.A385G:p.S129G;TP53:NM_001126116:exon3:c.A385G:p.S129G;TP53:NM_001126117:exon3:c.A385G:p.S129G;TP53:NM_001276697:exon3:c.A304G:p.S102G;TP53:NM_001276698:exon3:c.A304G:p.S102G;TP53:NM_001276699:exon3:c.A304G:p.S102G;TP53:NM_001126118:exon6:c.A664G:p.S222G;TP53:NM_000546:exon7:c.A781G:p.S261G;TP53:NM_001126112:exon7:c.A781G:p.S261G;TP53:NM_001126113:exon7:c.A781G:p.S261G;TP…			P	ID=COSM43966;OCCURENCE=1(lung),1(upper_aerodigestive_tract)		P53
17	7578152	C	T	TP53	1	CC1781	0					P	ID=COSM45559;OCCURENCE=1(upper_aerodigestive_tract)		P53
17	7578166	G	A	TP53	1	CC1781	1								P53
17	7572938	C	A	TP53	1	CC1784	1	nonsynonymous SNV	TP53:NM_001126115:exon7:c.G775T:p.D259Y;TP53:NM_001276697:exon7:c.G694T:p.D232Y;TP53:NM_001126118:exon10:c.G1054T:p.D352Y;TP53:NM_000546:exon11:c.G1171T:p.D391Y;TP53:NM_001126112:exon11:c.G1171T:p.D391Y;TP53:NM_001276760:exon11:c.G1054T:p.D352Y;TP53:NM_001276761:exon11:c.G1054T:p.D352Y			D		Score=881;Name=V$AP1_01
17	7572943	C	A	TP53	1	CC1784	1	nonsynonymous SNV	TP53:NM_001126115:exon7:c.G770T:p.G257V;TP53:NM_001276697:exon7:c.G689T:p.G230V;TP53:NM_001126118:exon10:c.G1049T:p.G350V;TP53:NM_000546:exon11:c.G1166T:p.G389V;TP53:NM_001126112:exon11:c.G1166T:p.G389V;TP53:NM_001276760:exon11:c.G1049T:p.G350V;TP53:NM_001276761:exon11:c.G1049T:p.G350V			B		Score=835;Name=V$BACH1_01
17	7577058	C	A	TP53	1	CC1784	0	stopgain	TP53:NM_001126115:exon4:c.G484T:p.E162X;TP53:NM_001126116:exon4:c.G484T:p.E162X;TP53:NM_001126117:exon4:c.G484T:p.E162X;TP53:NM_001276697:exon4:c.G403T:p.E135X;TP53:NM_001276698:exon4:c.G403T:p.E135X;TP53:NM_001276699:exon4:c.G403T:p.E135X;TP53:NM_001126118:exon7:c.G763T:p.E255X;TP53:NM_000546:exon8:c.G880T:p.E294X;TP53:NM_001126112:exon8:c.G880T:p.E294X;TP53:NM_001126113:exon8:c.G880T:p.E294X;TP…				ID=COSM126981,COSM10856;OCCURENCE=1(vulva),4(ovary),4(breast),1(haematopoietic_and_lymphoid_tissue),1(soft_tissue),3(urinary_tract),1(pancreas),2(liver),4(oesophagus),2(skin),8(lung),6(upper_aerodigestive_tract),6(large_intestine)		P53_tetramer
17	7577169	G	T	TP53	1	CC1784	1							Score=757;Name=V$EVI1_01	P53
17	7578312	C	A	TP53	1	CC1784	1								P53
17	7578388	C	A	TP53	1	CC1784	0	nonsynonymous SNV	TP53:NM_001126115:exon1:c.G146T:p.R49L;TP53:NM_001126116:exon1:c.G146T:p.R49L;TP53:NM_001126117:exon1:c.G146T:p.R49L;TP53:NM_001276697:exon1:c.G65T:p.R22L;TP53:NM_001276698:exon1:c.G65T:p.R22L;TP53:NM_001276699:exon1:c.G65T:p.R22L;TP53:NM_001126118:exon4:c.G425T:p.R142L;TP53:NM_000546:exon5:c.G542T:p.R181L;TP53:NM_001126112:exon5:c.G542T:p.R181L;TP53:NM_001126113:exon5:c.G542T:p.R181L;TP53:NM_001…			D	ID=COSM44152;OCCURENCE=1(breast),1(upper_aerodigestive_tract),1(large_intestine)	Score=797;Name=V$YY1_02	P53
17	7578470	C	A	TP53	1	CC1784	0	nonsynonymous SNV	TP53:NM_001126115:exon1:c.G64T:p.G22C;TP53:NM_001126116:exon1:c.G64T:p.G22C;TP53:NM_001126117:exon1:c.G64T:p.G22C;TP53:NM_001126118:exon4:c.G343T:p.G115C;TP53:NM_000546:exon5:c.G460T:p.G154C;TP53:NM_001126112:exon5:c.G460T:p.G154C;TP53:NM_001126113:exon5:c.G460T:p.G154C;TP53:NM_001126114:exon5:c.G460T:p.G154C;TP53:NM_001276695:exon5:c.G343T:p.G115C;TP53:NM_001276696:exon5:c.G343T:p.G115C;TP53:NM_…			D	ID=COSM44715,COSM167464,COSM167463,COSM167465,COSM167462;OCCURENCE=1(large_intestine),1(oesophagus)		P53
17	7578471	G	T	TP53	1	CC1784	0	synonymous SNV	TP53:NM_001126115:exon1:c.C63A:p.P21P;TP53:NM_001126116:exon1:c.C63A:p.P21P;TP53:NM_001126117:exon1:c.C63A:p.P21P;TP53:NM_001126118:exon4:c.C342A:p.P114P;TP53:NM_000546:exon5:c.C459A:p.P153P;TP53:NM_001126112:exon5:c.C459A:p.P153P;TP53:NM_001126113:exon5:c.C459A:p.P153P;TP53:NM_001126114:exon5:c.C459A:p.P153P;TP53:NM_001276695:exon5:c.C342A:p.P114P;TP53:NM_001276696:exon5:c.C342A:p.P114P;TP53:NM_…				ID=COSM44416;OCCURENCE=1(breast),1(upper_aerodigestive_tract)		P53
17	7578519	C	A	TP53	1	CC1784	0	synonymous SNV	TP53:NM_001126115:exon1:c.G15T:p.L5L;TP53:NM_001126116:exon1:c.G15T:p.L5L;TP53:NM_001126117:exon1:c.G15T:p.L5L;TP53:NM_001126118:exon4:c.G294T:p.L98L;TP53:NM_000546:exon5:c.G411T:p.L137L;TP53:NM_001126112:exon5:c.G411T:p.L137L;TP53:NM_001126113:exon5:c.G411T:p.L137L;TP53:NM_001126114:exon5:c.G411T:p.L137L;TP53:NM_001276695:exon5:c.G294T:p.L98L;TP53:NM_001276696:exon5:c.G294T:p.L98L;TP53:NM_001276…				ID=COSM45993;OCCURENCE=1(biliary_tract)		P53
17	7579475	G	A	TP53	1	CC1784	1	nonsynonymous SNV;nonsynonymous SNV;nonsynonymous SNV	TP53:NM_001126118:exon3:c.C95T:p.P32L;TP53:NM_000546:exon4:c.C212T:p.P71L;TP53:NM_001126112:exon4:c.C212T:p.P71L;TP53:NM_001126113:exon4:c.C212T:p.P71L;TP53:NM_001126114:exon4:c.C212T:p.P71L;TP53:NM_001276695:exon4:c.C95T:p.P32L;TP53:NM_001276696:exon4:c.C95T:p.P32L;TP53:NM_001276760:exon4:c.C95T:p.P32L;TP53:NM_001276761:exon4:c.C95T:p.P32L;TP53:NM_001126118:exon3:c.C95T:p.P32L;TP53:NM_000546:exo…			B			P53
17	7579500	C	A	TP53	1	CC1784	1	nonsynonymous SNV	TP53:NM_001126118:exon3:c.G70T:p.A24S;TP53:NM_000546:exon4:c.G187T:p.A63S;TP53:NM_001126112:exon4:c.G187T:p.A63S;TP53:NM_001126113:exon4:c.G187T:p.A63S;TP53:NM_001126114:exon4:c.G187T:p.A63S;TP53:NM_001276695:exon4:c.G70T:p.A24S;TP53:NM_001276696:exon4:c.G70T:p.A24S;TP53:NM_001276760:exon4:c.G70T:p.A24S;TP53:NM_001276761:exon4:c.G70T:p.A24S			P			P53
17	7579807	G	T	TP53	1	CC1784	1								P53_TAD
17	7572892	G	A	TP53	1	CC1785	1
17	7576993	C	T	TP53	1	CC1785	1								P53_tetramer
17	7578306	A	G	TP53	1	CC1785	1								P53
17	7578354	C	T	TP53	1	CC1785	1								P53
17	7578373	T	C	TP53	1	CC1785	0	nonsynonymous SNV	TP53:NM_001126115:exon1:c.A161G:p.D54G;TP53:NM_001126116:exon1:c.A161G:p.D54G;TP53:NM_001126117:exon1:c.A161G:p.D54G;TP53:NM_001276697:exon1:c.A80G:p.D27G;TP53:NM_001276698:exon1:c.A80G:p.D27G;TP53:NM_001276699:exon1:c.A80G:p.D27G;TP53:NM_001126118:exon4:c.A440G:p.D147G;TP53:NM_000546:exon5:c.A557G:p.D186G;TP53:NM_001126112:exon5:c.A557G:p.D186G;TP53:NM_001126113:exon5:c.A557G:p.D186G;TP53:NM_001…			D	ID=COSM1386791,COSM1386792,COSM1640848,COSM1386789,COSM46287,COSM1386790;OCCURENCE=2(stomach),2(large_intestine),1(central_nervous_system)		P53
17	7578490	A	G	TP53	1	CC1785	0	nonsynonymous SNV	TP53:NM_001126115:exon1:c.T44C:p.V15A;TP53:NM_001126116:exon1:c.T44C:p.V15A;TP53:NM_001126117:exon1:c.T44C:p.V15A;TP53:NM_001126118:exon4:c.T323C:p.V108A;TP53:NM_000546:exon5:c.T440C:p.V147A;TP53:NM_001126112:exon5:c.T440C:p.V147A;TP53:NM_001126113:exon5:c.T440C:p.V147A;TP53:NM_001126114:exon5:c.T440C:p.V147A;TP53:NM_001276695:exon5:c.T323C:p.V108A;TP53:NM_001276696:exon5:c.T323C:p.V108A;TP53:NM_…			D	ID=COSM45819;OCCURENCE=2(lung)		P53
17	7578528	A	G	TP53	1	CC1785	0	synonymous SNV	TP53:NM_001126115:exon1:c.T6C:p.F2F;TP53:NM_001126116:exon1:c.T6C:p.F2F;TP53:NM_001126117:exon1:c.T6C:p.F2F;TP53:NM_001126118:exon4:c.T285C:p.F95F;TP53:NM_000546:exon5:c.T402C:p.F134F;TP53:NM_001126112:exon5:c.T402C:p.F134F;TP53:NM_001126113:exon5:c.T402C:p.F134F;TP53:NM_001126114:exon5:c.T402C:p.F134F;TP53:NM_001276695:exon5:c.T285C:p.F95F;TP53:NM_001276696:exon5:c.T285C:p.F95F;TP53:NM_001276760…				ID=COSM44088;OCCURENCE=1(large_intestine)		P53
17	7579623	C	T	TP53	1	CC1785	1
17	7579673	G	A	TP53	1	CC1785	1
17	7573022	A	G	TP53	1	CC1789	1
17	7578192	G	T	TP53	1	CC1789	0	synonymous SNV	TP53:NM_001126115:exon2:c.C261A:p.P87P;TP53:NM_001126116:exon2:c.C261A:p.P87P;TP53:NM_001126117:exon2:c.C261A:p.P87P;TP53:NM_001276697:exon2:c.C180A:p.P60P;TP53:NM_001276698:exon2:c.C180A:p.P60P;TP53:NM_001276699:exon2:c.C180A:p.P60P;TP53:NM_001126118:exon5:c.C540A:p.P180P;TP53:NM_000546:exon6:c.C657A:p.P219P;TP53:NM_001126112:exon6:c.C657A:p.P219P;TP53:NM_001126113:exon6:c.C657A:p.P219P;TP53:NM_…				ID=COSM1386665,COSM1386663,COSM1386667,COSM1386664,COSM1386666;OCCURENCE=2(large_intestine)		P53
17	7576928	T	C	TP53	1	CC1790	0						ID=COSM1649347,COSM121092,COSM33650;OCCURENCE=2(ovary),2(breast),6(lung),4(upper_aerodigestive_tract),2(large_intestine)		P53_tetramer
17	7578263	G	A	TP53	1	CC1791	0	stopgain	TP53:NM_001126115:exon2:c.C190T:p.R64X;TP53:NM_001126116:exon2:c.C190T:p.R64X;TP53:NM_001126117:exon2:c.C190T:p.R64X;TP53:NM_001276697:exon2:c.C109T:p.R37X;TP53:NM_001276698:exon2:c.C109T:p.R37X;TP53:NM_001276699:exon2:c.C109T:p.R37X;TP53:NM_001126118:exon5:c.C469T:p.R157X;TP53:NM_000546:exon6:c.C586T:p.R196X;TP53:NM_001126112:exon6:c.C586T:p.R196X;TP53:NM_001126113:exon6:c.C586T:p.R196X;TP53:NM_…				ID=COSM99665,COSM1640847,COSM99666,COSM99668,COSM10705,COSM99667;OCCURENCE=11(ovary),15(breast),11(stomach),10(haematopoietic_and_lymphoid_tissue),1(kidney),6(urinary_tract),3(pancreas),1(liver),14(oesophagus),8(skin),9(lung),6(upper_aerodigestive_tract),40(large_intestine),8(central_nervous_system),2(biliary_tract)		P53
17	7577108	C	A	TP53	2	CC1792;CC1795	0	nonsynonymous SNV;nonsynonymous SNV	TP53:NM_001126115:exon4:c.G434T:p.C145F;TP53:NM_001126116:exon4:c.G434T:p.C145F;TP53:NM_001126117:exon4:c.G434T:p.C145F;TP53:NM_001276697:exon4:c.G353T:p.C118F;TP53:NM_001276698:exon4:c.G353T:p.C118F;TP53:NM_001276699:exon4:c.G353T:p.C118F;TP53:NM_001126118:exon7:c.G713T:p.C238F;TP53:NM_000546:exon8:c.G830T:p.C277F;TP53:NM_001126112:exon8:c.G830T:p.C277F;TP53:NM_001126113:exon8:c.G830T:p.C277F;TP…			D	ID=COSM1649337,COSM562338,COSM10749;OCCURENCE=1(ovary),2(breast),3(haematopoietic_and_lymphoid_tissue),1(urinary_tract),2(oesophagus),2(skin),8(lung),1(cervix),1(upper_aerodigestive_tract),1(central_nervous_system)	Score=854;Name=V$FREAC7_01	P53
17	7579312	C	A	TP53	2	CC1792;CC1815	0	synonymous SNV;synonymous SNV	TP53:NM_001126118:exon3:c.G258T:p.T86T;TP53:NM_000546:exon4:c.G375T:p.T125T;TP53:NM_001126112:exon4:c.G375T:p.T125T;TP53:NM_001126113:exon4:c.G375T:p.T125T;TP53:NM_001126114:exon4:c.G375T:p.T125T;TP53:NM_001276695:exon4:c.G258T:p.T86T;TP53:NM_001276696:exon4:c.G258T:p.T86T;TP53:NM_001276760:exon4:c.G258T:p.T86T;TP53:NM_001276761:exon4:c.G258T:p.T86T;TP53:NM_001126118:exon3:c.G258T:p.T86T;TP53:NM_…		rs55863639		ID=COSM381996,COSM45940,COSM1638003,COSM381995;OCCURENCE=1(ovary),1(bone),8(lung),3(upper_aerodigestive_tract),1(large_intestine)		P53
17	7578403	C	A	TP53	1	CC1793	0	nonsynonymous SNV	TP53:NM_001126115:exon1:c.G131T:p.C44F;TP53:NM_001126116:exon1:c.G131T:p.C44F;TP53:NM_001126117:exon1:c.G131T:p.C44F;TP53:NM_001276697:exon1:c.G50T:p.C17F;TP53:NM_001276698:exon1:c.G50T:p.C17F;TP53:NM_001276699:exon1:c.G50T:p.C17F;TP53:NM_001126118:exon4:c.G410T:p.C137F;TP53:NM_000546:exon5:c.G527T:p.C176F;TP53:NM_001126112:exon5:c.G527T:p.C176F;TP53:NM_001126113:exon5:c.G527T:p.C176F;TP53:NM_001…			D	ID=COSM117396,COSM117398,COSM1640850,COSM117397,COSM117395,COSM10645;OCCURENCE=6(ovary),3(bone),5(breast),10(stomach),1(haematopoietic_and_lymphoid_tissue),7(urinary_tract),2(pancreas),5(liver),2(genital_tract),20(oesophagus),1(adrenal_gland),1(skin),2(prostate),15(lung),21(upper_aerodigestive_tract),18(large_intestine),3(central_nervous_system)	Score=815;Name=V$ARP1_01	P53
17	7577407	A	C	TP53	3	CC1794;CC1797;CC1795	0			0.16	rs12951053				P53
17	7577427	G	A	TP53	3	CC1794;CC1797;CC1795	0			0.16	rs12947788				P53
17	7577120	C	T	TP53	1	CC1796	0	nonsynonymous SNV;nonsynonymous SNV;nonsynonymous SNV;nonsynonymous SNV;nonsynonymous SNV	TP53:NM_001126115:exon4:c.G422A:p.R141H;TP53:NM_001126116:exon4:c.G422A:p.R141H;TP53:NM_001126117:exon4:c.G422A:p.R141H;TP53:NM_001276697:exon4:c.G341A:p.R114H;TP53:NM_001276698:exon4:c.G341A:p.R114H;TP53:NM_001276699:exon4:c.G341A:p.R114H;TP53:NM_001126118:exon7:c.G701A:p.R234H;TP53:NM_000546:exon8:c.G818A:p.R273H;TP53:NM_001126112:exon8:c.G818A:p.R273H;TP53:NM_001126113:exon8:c.G818A:p.R273H;TP…	0.0005	rs28934576	D	ID=COSM1645335,COSM10660,COSM99729;OCCURENCE=1(vulva),49(ovary),4(bone),61(breast),1(NS),4(penis),22(stomach),25(haematopoietic_and_lymphoid_tissue),1(soft_tissue),19(urinary_tract),16(pancreas),4(liver),2(genital_tract),28(oesophagus),8(skin),40(lung),1(cervix),43(upper_aerodigestive_tract),1(thymus),133(large_intestine),38(central_nervous_system),5(biliary_tract),1(fallopian_tube),8(endometrium)	Score=854;Name=V$FREAC7_01	P53
17	7578510	G	A	TP53	1	CC1797	0	synonymous SNV	TP53:NM_001126115:exon1:c.C24T:p.T8T;TP53:NM_001126116:exon1:c.C24T:p.T8T;TP53:NM_001126117:exon1:c.C24T:p.T8T;TP53:NM_001126118:exon4:c.C303T:p.T101T;TP53:NM_000546:exon5:c.C420T:p.T140T;TP53:NM_001126112:exon5:c.C420T:p.T140T;TP53:NM_001126113:exon5:c.C420T:p.T140T;TP53:NM_001126114:exon5:c.C420T:p.T140T;TP53:NM_001276695:exon5:c.C303T:p.T101T;TP53:NM_001276696:exon5:c.C303T:p.T101T;TP53:NM_001…				ID=COSM44706;OCCURENCE=2(haematopoietic_and_lymphoid_tissue),1(urinary_tract),1(liver),2(testis)	Score=970;Name=V$P53_02	P53
17	7579543	G	A	TP53	1	CC1797	0	synonymous SNV	TP53:NM_001126118:exon3:c.C27T:p.D9D;TP53:NM_000546:exon4:c.C144T:p.D48D;TP53:NM_001126112:exon4:c.C144T:p.D48D;TP53:NM_001126113:exon4:c.C144T:p.D48D;TP53:NM_001126114:exon4:c.C144T:p.D48D;TP53:NM_001276695:exon4:c.C27T:p.D9D;TP53:NM_001276696:exon4:c.C27T:p.D9D;TP53:NM_001276760:exon4:c.C27T:p.D9D;TP53:NM_001276761:exon4:c.C27T:p.D9D				ID=COSM46252;OCCURENCE=1(large_intestine)
17	7579802	G	A	TP53	1	CC1797	1								P53_TAD
17	7577124	C	T	TP53	1	CC1799	0	nonsynonymous SNV;nonsynonymous SNV;nonsynonymous SNV	TP53:NM_001126115:exon4:c.G418A:p.V140M;TP53:NM_001126116:exon4:c.G418A:p.V140M;TP53:NM_001126117:exon4:c.G418A:p.V140M;TP53:NM_001276697:exon4:c.G337A:p.V113M;TP53:NM_001276698:exon4:c.G337A:p.V113M;TP53:NM_001276699:exon4:c.G337A:p.V113M;TP53:NM_001126118:exon7:c.G697A:p.V233M;TP53:NM_000546:exon8:c.G814A:p.V272M;TP53:NM_001126112:exon8:c.G814A:p.V272M;TP53:NM_001126113:exon8:c.G814A:p.V272M;TP…			D	ID=COSM1645249,COSM10891,COSM99950;OCCURENCE=1(vulva),13(ovary),1(bone),9(breast),3(haematopoietic_and_lymphoid_tissue),4(stomach),1(soft_tissue),2(urinary_tract),2(kidney),2(pancreas),2(liver),6(oesophagus),6(lung),2(upper_aerodigestive_tract),16(large_intestine),5(central_nervous_system),1(endometrium)		P53
17	7579254	A	G	TP53	1	CC1799	1								P53
17	7579500	C	T	TP53	1	CC1799	0	nonsynonymous SNV	TP53:NM_001126118:exon3:c.G70A:p.A24T;TP53:NM_000546:exon4:c.G187A:p.A63T;TP53:NM_001126112:exon4:c.G187A:p.A63T;TP53:NM_001126113:exon4:c.G187A:p.A63T;TP53:NM_001126114:exon4:c.G187A:p.A63T;TP53:NM_001276695:exon4:c.G70A:p.A24T;TP53:NM_001276696:exon4:c.G70A:p.A24T;TP53:NM_001276760:exon4:c.G70A:p.A24T;TP53:NM_001276761:exon4:c.G70A:p.A24T			B	ID=COSM46281;OCCURENCE=1(salivary_gland)		P53
17	7579389	G	A	TP53	1	CC1801	0	stopgain	TP53:NM_001126118:exon3:c.C181T:p.Q61X;TP53:NM_000546:exon4:c.C298T:p.Q100X;TP53:NM_001126112:exon4:c.C298T:p.Q100X;TP53:NM_001126113:exon4:c.C298T:p.Q100X;TP53:NM_001126114:exon4:c.C298T:p.Q100X;TP53:NM_001276695:exon4:c.C181T:p.Q61X;TP53:NM_001276696:exon4:c.C181T:p.Q61X;TP53:NM_001276760:exon4:c.C181T:p.Q61X;TP53:NM_001276761:exon4:c.C181T:p.Q61X				ID=COSM1189391,COSM44032,COSM1189392;OCCURENCE=1(ovary),2(haematopoietic_and_lymphoid_tissue),1(oesophagus),2(adrenal_gland),3(skin),3(lung),3(upper_aerodigestive_tract),1(large_intestine)		P53
17	7573897	T	A	TP53	1	CC1803	0			0.0037	rs17880847		ID=COSM45239;OCCURENCE=1(upper_aerodigestive_tract)
17	7576541	G	C	TP53	1	CC1803	1	nonsynonymous SNV	TP53:NM_001126117:exon6:c.C641G:p.S214W;TP53:NM_001276699:exon6:c.C560G:p.S187W;TP53:NM_001126113:exon10:c.C1037G:p.S346W;TP53:NM_001276695:exon10:c.C920G:p.S307W			P			P53_tetramer
17	7576817	A	G	TP53	1	CC1813	1								P53_tetramer
17	7579260	A	G	TP53	1	CC1813	1								P53
17	7573057	G	A	TP53	3	CC1815;CC1816;CC1820	0			0.01	rs17881850
17	7573935	A	G	TP53	1	CC1815	1	synonymous SNV	TP53:NM_001126115:exon6:c.T696C:p.A232A;TP53:NM_001276697:exon6:c.T615C:p.A205A;TP53:NM_001126118:exon9:c.T975C:p.A325A;TP53:NM_000546:exon10:c.T1092C:p.A364A;TP53:NM_001126112:exon10:c.T1092C:p.A364A;TP53:NM_001276760:exon10:c.T975C:p.A325A;TP53:NM_001276761:exon10:c.T975C:p.A325A					Score=891;Name=V$P300_01
17	7577479	G	A	TP53	1	CC1815	1								P53
17	7577482	G	A	TP53	1	CC1815	0			0.0014	rs17880172				P53
17	7577643	G	A	TP53	1	CC1815	1								P53
17	7578174	G	T	TP53	1	CC1815	1								P53
17	7578212	G	T	TP53	1	CC1815	0	synonymous SNV	TP53:NM_001126115:exon2:c.C241A:p.R81R;TP53:NM_001126116:exon2:c.C241A:p.R81R;TP53:NM_001126117:exon2:c.C241A:p.R81R;TP53:NM_001276697:exon2:c.C160A:p.R54R;TP53:NM_001276698:exon2:c.C160A:p.R54R;TP53:NM_001276699:exon2:c.C160A:p.R54R;TP53:NM_001126118:exon5:c.C520A:p.R174R;TP53:NM_000546:exon6:c.C637A:p.R213R;TP53:NM_001126112:exon6:c.C637A:p.R213R;TP53:NM_001126113:exon6:c.C637A:p.R213R;TP53:NM_…				ID=COSM43798;OCCURENCE=1(central_nervous_system)		P53
17	7578327	C	A	TP53	1	CC1815	1								P53
17	7578353	C	A	TP53	1	CC1815	1								P53
17	7579337	C	A	TP53	1	CC1815	1	nonsynonymous SNV	TP53:NM_001126118:exon3:c.G233T:p.G78V;TP53:NM_000546:exon4:c.G350T:p.G117V;TP53:NM_001126112:exon4:c.G350T:p.G117V;TP53:NM_001126113:exon4:c.G350T:p.G117V;TP53:NM_001126114:exon4:c.G350T:p.G117V;TP53:NM_001276695:exon4:c.G233T:p.G78V;TP53:NM_001276696:exon4:c.G233T:p.G78V;TP53:NM_001276760:exon4:c.G233T:p.G78V;TP53:NM_001276761:exon4:c.G233T:p.G78V			D			P53
17	7579640	A	G	TP53	1	CC1815	1
17	7579788	C	A	TP53	1	CC1815	1								P53_TAD
17	7579311	C	T	TP53	3	CC1822;CC1823;CC1824	0						ID=COSM437620,COSM437619,COSM45304;OCCURENCE=1(breast),1(urinary_tract),2(oesophagus),1(skin)		P53

## Sheet: TP53.Illumina
Chr	Start	Ref	Obs	Gene	Variant type	Amino-acid change	1000 Genomes frequency	dbSNP ID (v 138)	Polyphen2	Cosmic (v 68)	Transcription factor binding sites	PFAM domains	Novel	FRQ	Caucasian-CRC Het (13)	Caucasian-CRC Hom (13)	CC1759-Caucasian-CRC	CC1760-Caucasian-CRC	CC1762-Caucasian-CRC	CC1764-Caucasian-CRC	CC1765-Caucasian-CRC	CC1817-Caucasian-CRC	CC1818-Caucasian-CRC	CC1819-Caucasian-CRC	CC1820-Caucasian-CRC	CC1821-Caucasian-CRC	CC1822-Caucasian-CRC	CC1823-Caucasian-CRC	CC1824-Caucasian-CRC
17	7578645	C	T	TP53			0.87	rs2909430				P53	0	1.61538	5	8	1/1	1/1	1/1	1/1	1/1	1/0	1/0	1/0	1/0	1/0	1/1	1/1	1/1
17	7579472	G	C	TP53	nonsynonymous SNV	TP53:NM_001126118:exon3:c.C98G:p.P33R;TP53:NM_000546:exon4:c.C215G:p.P72R;TP53:NM_001126112:exon4:c.C215G:p.P72R;TP53:NM_001126113:exon4:c.C215G:p.P72R;TP53:NM_001126114:exon4:c.C215G:p.P72R;TP53:NM_001276695:exon4:c.C98G:p.P33R;TP53:NM_001276696:exon4:c.C98G:p.P33R;TP53:NM_001276760:exon4:c.C98G:p.P33R;TP53:NM_001276761:exon4:c.C98G:p.P33R	0.6	rs1042522	P	ID=COSM250061;OCCURENCE=2(upper_aerodigestive_tract),1(central_nervous_system)		P53	0	1.53846	6	7	1/1	1/0	1/1	1/1	1/1	1/0	1/0	1/0	1/0	1/0	1/1	1/1	1/1
17	7579801	G	C	TP53			0.64	rs1642785				P53_TAD	0	1.53846	6	7	1/1	1/0	1/1	1/1	1/1	1/0	1/0	1/0	1/0	1/0	1/1	1/1	1/1
17	7578406	C	T	TP53	nonsynonymous SNV	TP53:NM_001126115:exon1:c.G128A:p.R43H;TP53:NM_001126116:exon1:c.G128A:p.R43H;TP53:NM_001126117:exon1:c.G128A:p.R43H;TP53:NM_001276697:exon1:c.G47A:p.R16H;TP53:NM_001276698:exon1:c.G47A:p.R16H;TP53:NM_001276699:exon1:c.G47A:p.R16H;TP53:NM_001126118:exon4:c.G407A:p.R136H;TP53:NM_000546:exon5:c.G524A:p.R175H;TP53:NM_001126112:exon5:c.G524A:p.R175H;TP53:NM_001126113:exon5:c.G524A:p.R175H;TP53:NM_001…		rs28934578	D	ID=COSM10648,COSM99022,COSM1640851,COSM99024,COSM99023,COSM99914;OCCURENCE=2(salivary_gland),2(vulva),56(ovary),3(bone),80(breast),1(penis),35(haematopoietic_and_lymphoid_tissue),62(stomach),1(soft_tissue),4(kidney),24(urinary_tract),8(pancreas),9(liver),77(oesophagus),1(adrenal_gland),3(skin),4(prostate),18(lung),4(cervix),46(upper_aerodigestive_tract),300(large_intestine),63(central_nervous_sys…	Score=815;Name=V$ARP1_01	P53	0	0.0769231	1	0				1/0
17	7578508	C	T	TP53	nonsynonymous SNV	TP53:NM_001126115:exon1:c.G26A:p.C9Y;TP53:NM_001126116:exon1:c.G26A:p.C9Y;TP53:NM_001126117:exon1:c.G26A:p.C9Y;TP53:NM_001126118:exon4:c.G305A:p.C102Y;TP53:NM_000546:exon5:c.G422A:p.C141Y;TP53:NM_001126112:exon5:c.G422A:p.C141Y;TP53:NM_001126113:exon5:c.G422A:p.C141Y;TP53:NM_001126114:exon5:c.G422A:p.C141Y;TP53:NM_001276695:exon5:c.G305A:p.C102Y;TP53:NM_001276696:exon5:c.G305A:p.C102Y;TP53:NM_001…			D	ID=COSM43708,COSM131471,COSM131473,COSM131472,COSM131470;OCCURENCE=5(ovary),1(bone),12(breast),3(stomach),5(haematopoietic_and_lymphoid_tissue),4(urinary_tract),2(soft_tissue),1(pancreas),3(liver),8(oesophagus),1(prostate),4(lung),5(upper_aerodigestive_tract),1(testis),13(large_intestine),2(central_nervous_system),1(biliary_tract),3(endometrium)	Score=970;Name=V$P53_02	P53	0	0.153846	2	0		1/0		1/0
17	7578419	C	A	TP53	stopgain	TP53:NM_001126115:exon1:c.G115T:p.E39X;TP53:NM_001126116:exon1:c.G115T:p.E39X;TP53:NM_001126117:exon1:c.G115T:p.E39X;TP53:NM_001276697:exon1:c.G34T:p.E12X;TP53:NM_001276698:exon1:c.G34T:p.E12X;TP53:NM_001276699:exon1:c.G34T:p.E12X;TP53:NM_001126118:exon4:c.G394T:p.E132X;TP53:NM_000546:exon5:c.G511T:p.E171X;TP53:NM_001126112:exon5:c.G511T:p.E171X;TP53:NM_001126113:exon5:c.G511T:p.E171X;TP53:NM_001…				ID=COSM10996,COSM357724,COSM357725,COSM357726,COSM357723;OCCURENCE=1(breast),1(haematopoietic_and_lymphoid_tissue),1(urinary_tract),3(oesophagus),3(lung),2(upper_aerodigestive_tract)	Score=780;Name=V$PAX2_01	P53	0	0.0769231	1	0												1/0
17	7579311	C	T	TP53						ID=COSM437620,COSM437619,COSM45304;OCCURENCE=1(breast),1(urinary_tract),2(oesophagus),1(skin)		P53	0	0.0769231	1	0													1/0

## Sheet: KRAS.Ion
Chr	Loci	Ref	Var	Gene	Number of samples: Caucasian-CRC	Sample ids: Caucasian-CRC	Novel	Type	Amino-acid change	1000 genomes	dbSNP 138	Polyphen2	COSMIC 68	Transcription factor binding site motifs at location of variant	PFAM domain overlapping variant
12	25368462	C	T	KRAS	42	CC1789;CC1813;CC1757;CC1765;CC1773;CC1774;CC1775;CC1776;CC1777;CC1779;CC1780;CC1781;CC1782;CC1784;CC1785;CC1790;CC1791;CC1792;CC1793;CC1794;CC1795;CC1796;CC1797;CC1798;CC1799;CC1800;CC1801;CC1802;CC1803;CC1814;CC1815;CC1816;CC1817;CC1818;CC1819;CC1820;CC1821;CC1822;CC1823;CC1824;CC1826;CC1827	0	synonymous SNV;synonymous SNV;synonymous SNV;synonymous SNV;synonymous SNV;synonymous SNV;synonymous SNV;synonymous SNV;synonymous SNV;synonymous SNV;synonymous SNV;synonymous SNV;synonymous SNV;synonymous SNV;synonymous SNV;synonymous SNV;synonymous SNV;synonymous SNV;synonymous SNV;synonymous SNV;synonymous SNV;synonymous SNV;synonymous SNV;synonymous SNV;synonymous SNV;synonymous SNV;synonymou…	KRAS:NM_033360:exon5:c.G483A:p.R161R;KRAS:NM_033360:exon5:c.G483A:p.R161R;KRAS:NM_033360:exon5:c.G483A:p.R161R;KRAS:NM_033360:exon5:c.G483A:p.R161R;KRAS:NM_033360:exon5:c.G483A:p.R161R;KRAS:NM_033360:exon5:c.G483A:p.R161R;KRAS:NM_033360:exon5:c.G483A:p.R161R;KRAS:NM_033360:exon5:c.G483A:p.R161R;KRAS:NM_033360:exon5:c.G483A:p.R161R;KRAS:NM_033360:exon5:c.G483A:p.R161R;KRAS:NM_033360:exon5:c.G483A:…	1	rs4362222			Score=691;Name=V$BRACH_01	Ras
12	25398290	C	A	KRAS	1	CC1765	1	nonsynonymous SNV	KRAS:NM_004985:exon2:c.G29T:p.G10V;KRAS:NM_033360:exon2:c.G29T:p.G10V			D			Miro;Ras
12	25380132	C	T	KRAS	1	CC1773	1								Miro;Ras
12	25368369	A	G	KRAS	1	CC1775	1								Ras
12	25368409	C	A	KRAS	1	CC1775	1	nonsynonymous SNV	KRAS:NM_033360:exon5:c.G536T:p.G179V			B			Ras
12	25368508	C	T	KRAS	2	CC1775;CC1815	1								Ras
12	25378453	G	T	KRAS	1	CC1775	1								Ras
12	25380048	T	C	KRAS	1	CC1775	1								Miro;Ras
12	25398281	C	T	KRAS	2	CC1775;CC1794	0	nonsynonymous SNV;nonsynonymous SNV;nonsynonymous SNV;nonsynonymous SNV;nonsynonymous SNV;nonsynonymous SNV;nonsynonymous SNV;nonsynonymous SNV;nonsynonymous SNV;nonsynonymous SNV;nonsynonymous SNV;nonsynonymous SNV;nonsynonymous SNV;nonsynonymous SNV;nonsynonymous SNV;nonsynonymous SNV;nonsynonymous SNV;nonsynonymous SNV;nonsynonymous SNV	KRAS:NM_004985:exon2:c.G38A:p.G13D;KRAS:NM_033360:exon2:c.G38A:p.G13D;KRAS:NM_004985:exon2:c.G38A:p.G13D;KRAS:NM_033360:exon2:c.G38A:p.G13D;KRAS:NM_004985:exon2:c.G38A:p.G13D;KRAS:NM_033360:exon2:c.G38A:p.G13D;KRAS:NM_004985:exon2:c.G38A:p.G13D;KRAS:NM_033360:exon2:c.G38A:p.G13D;KRAS:NM_004985:exon2:c.G38A:p.G13D;KRAS:NM_033360:exon2:c.G38A:p.G13D;KRAS:NM_004985:exon2:c.G38A:p.G13D;KRAS:NM_033360…		rs112445441	P	ID=COSM532,COSM1140132;OCCURENCE=2(pleura),35(ovary),1(bone),12(breast),42(stomach),102(haematopoietic_and_lymphoid_tissue),36(soft_tissue),3(urinary_tract),29(pancreas),2(peritoneum),3(liver),1(genital_tract),3(oesophagus),17(gastrointestinal_tract_(site_indeterminate)),1(skin),22(prostate),114(lung),23(thyroid),5(cervix),4(upper_aerodigestive_tract),3275(large_intestine),12(small_intestine),21(…	Score=882;Name=V$CREB_Q2	Miro;Ras
12	25398284	C	T	KRAS	11	CC1775;CC1776;CC1777;CC1780;CC1781;CC1789;CC1795;CC1797;CC1801;CC1815;CC1816	0	nonsynonymous SNV;nonsynonymous SNV;nonsynonymous SNV;nonsynonymous SNV;nonsynonymous SNV;nonsynonymous SNV;nonsynonymous SNV;nonsynonymous SNV;nonsynonymous SNV;nonsynonymous SNV;nonsynonymous SNV;nonsynonymous SNV;nonsynonymous SNV;nonsynonymous SNV;nonsynonymous SNV;nonsynonymous SNV;nonsynonymous SNV;nonsynonymous SNV;nonsynonymous SNV;nonsynonymous SNV;nonsynonymous SNV;nonsynonymous SNV;non…	KRAS:NM_004985:exon2:c.G35A:p.G12D;KRAS:NM_033360:exon2:c.G35A:p.G12D;KRAS:NM_004985:exon2:c.G35A:p.G12D;KRAS:NM_033360:exon2:c.G35A:p.G12D;KRAS:NM_004985:exon2:c.G35A:p.G12D;KRAS:NM_033360:exon2:c.G35A:p.G12D;KRAS:NM_004985:exon2:c.G35A:p.G12D;KRAS:NM_033360:exon2:c.G35A:p.G12D;KRAS:NM_004985:exon2:c.G35A:p.G12D;KRAS:NM_033360:exon2:c.G35A:p.G12D;KRAS:NM_004985:exon2:c.G35A:p.G12D;KRAS:NM_033360…		rs121913529	P	ID=COSM1135366,COSM521;OCCURENCE=1(salivary_gland),261(ovary),10(breast),92(stomach),112(haematopoietic_and_lymphoid_tissue),1(kidney),20(soft_tissue),19(urinary_tract),2155(pancreas),21(peritoneum),11(liver),10(oesophagus),15(gastrointestinal_tract_(site_indeterminate)),17(skin),22(prostate),698(lung),36(thyroid),19(cervix),25(upper_aerodigestive_tract),2(testis),3(eye),6141(large_intestine),1(c…	Score=882;Name=V$CREB_Q2	Miro;Ras
12	25398311	T	C	KRAS	1	CC1775	1	nonsynonymous SNV	KRAS:NM_004985:exon2:c.A8G:p.E3G;KRAS:NM_033360:exon2:c.A8G:p.E3G			D
12	25398316	C	T	KRAS	1	CC1775	1	nonsynonymous SNV;nonsynonymous SNV;nonsynonymous SNV	KRAS:NM_004985:exon2:c.G3A:p.M1I;KRAS:NM_033360:exon2:c.G3A:p.M1I;KRAS:NM_004985:exon2:c.G3A:p.M1I;KRAS:NM_033360:exon2:c.G3A:p.M1I;KRAS:NM_004985:exon2:c.G3A:p.M1I;KRAS:NM_033360:exon2:c.G3A:p.M1I			P
12	25398372	T	G	KRAS	1	CC1775	1
12	25398285	C	A	KRAS	1	CC1779	0	nonsynonymous SNV;nonsynonymous SNV;nonsynonymous SNV;nonsynonymous SNV	KRAS:NM_004985:exon2:c.G34T:p.G12C;KRAS:NM_033360:exon2:c.G34T:p.G12C;KRAS:NM_004985:exon2:c.G34T:p.G12C;KRAS:NM_033360:exon2:c.G34T:p.G12C;KRAS:NM_004985:exon2:c.G34T:p.G12C;KRAS:NM_033360:exon2:c.G34T:p.G12C;KRAS:NM_004985:exon2:c.G34T:p.G12C;KRAS:NM_033360:exon2:c.G34T:p.G12C		rs121913530	D	ID=COSM1140136,COSM516;OCCURENCE=34(ovary),9(breast),17(haematopoietic_and_lymphoid_tissue),15(stomach),1(kidney),13(soft_tissue),10(urinary_tract),125(pancreas),3(peritoneum),4(liver),2(oesophagus),4(gastrointestinal_tract_(site_indeterminate)),1(adrenal_gland),5(skin),9(prostate),1700(lung),2(cervix),18(thyroid),8(upper_aerodigestive_tract),2(testis),1452(large_intestine),1(central_nervous_syst…	Score=882;Name=V$CREB_Q2	Miro;Ras
12	25368406	C	T	KRAS	1	CC1781	1	nonsynonymous SNV	KRAS:NM_033360:exon5:c.G539A:p.C180Y			B			Ras
12	25378658	C	T	KRAS	1	CC1781	1	nonsynonymous SNV;nonsynonymous SNV	KRAS:NM_004985:exon4:c.G340A:p.V114I;KRAS:NM_033360:exon4:c.G340A:p.V114I;KRAS:NM_004985:exon4:c.G340A:p.V114I;KRAS:NM_033360:exon4:c.G340A:p.V114I			B			Miro;Ras
12	25378597	G	A	KRAS	1	CC1784	1	nonsynonymous SNV;nonsynonymous SNV;nonsynonymous SNV;nonsynonymous SNV	KRAS:NM_004985:exon4:c.C401T:p.A134V;KRAS:NM_033360:exon4:c.C401T:p.A134V;KRAS:NM_004985:exon4:c.C401T:p.A134V;KRAS:NM_033360:exon4:c.C401T:p.A134V;KRAS:NM_004985:exon4:c.C401T:p.A134V;KRAS:NM_033360:exon4:c.C401T:p.A134V;KRAS:NM_004985:exon4:c.C401T:p.A134V;KRAS:NM_033360:exon4:c.C401T:p.A134V			P			Ras
12	25378636	G	T	KRAS	1	CC1784	1	nonsynonymous SNV	KRAS:NM_004985:exon4:c.C362A:p.P121H;KRAS:NM_033360:exon4:c.C362A:p.P121H			P		Score=832;Name=V$GFI1_01	Ras
12	25378710	G	T	KRAS	1	CC1784	1							Score=872;Name=V$GATA1_05	Miro;Ras
12	25378734	C	T	KRAS	1	CC1784	1								Miro;Ras
12	25380071	T	G	KRAS	11	CC1784;CC1789;CC1792;CC1793;CC1796;CC1798;CC1799;CC1817;CC1818;CC1819;CC1827	0			0.16	rs11836509				Miro;Ras
12	25380283	C	T	KRAS	1	CC1784	0	nonsynonymous SNV	KRAS:NM_004985:exon3:c.G175A:p.A59T;KRAS:NM_033360:exon3:c.G175A:p.A59T		rs121913528	P	ID=COSM546,COSM1562187;OCCURENCE=3(salivary_gland),5(stomach),1(haematopoietic_and_lymphoid_tissue),1(urinary_tract),7(large_intestine)		Miro;Ras
12	25380289	C	A	KRAS	1	CC1784	1	nonsynonymous SNV	KRAS:NM_004985:exon3:c.G169T:p.D57Y;KRAS:NM_033360:exon3:c.G169T:p.D57Y			D		Score=838;Name=V$MRF2_01	Miro;Ras
12	25368370	C	T	KRAS	1	CC1785	1								Ras
12	25378732	C	T	KRAS	1	CC1785	1								Miro;Ras
12	25378587	A	G	KRAS	1	CC1789	1	synonymous SNV	KRAS:NM_004985:exon4:c.T411C:p.Y137Y;KRAS:NM_033360:exon4:c.T411C:p.Y137Y						Ras
12	25380151	A	G	KRAS	1	CC1789	1								Miro;Ras
12	25378456	T	C	KRAS	3	CC1791;CC1803;CC1813	0			0.12	rs76433096				Ras
12	25398284	C	G	KRAS	1	CC1796	0	nonsynonymous SNV;nonsynonymous SNV;nonsynonymous SNV	KRAS:NM_004985:exon2:c.G35C:p.G12A;KRAS:NM_033360:exon2:c.G35C:p.G12A;KRAS:NM_004985:exon2:c.G35C:p.G12A;KRAS:NM_033360:exon2:c.G35C:p.G12A;KRAS:NM_004985:exon2:c.G35C:p.G12A;KRAS:NM_033360:exon2:c.G35C:p.G12A		rs121913529	P	ID=COSM522,COSM1140134;OCCURENCE=35(ovary),1(bone),1(breast),33(haematopoietic_and_lymphoid_tissue),25(stomach),3(soft_tissue),5(urinary_tract),72(pancreas),1(liver),1(oesophagus),1(gastrointestinal_tract_(site_indeterminate)),1(skin),2(prostate),277(lung),4(cervix),6(thyroid),3(upper_aerodigestive_tract),1(testis),1(thymus),1070(large_intestine),5(central_nervous_system),6(small_intestine),29(bi…	Score=882;Name=V$CREB_Q2	Miro;Ras
12	25398285	C	T	KRAS	1	CC1802	0	nonsynonymous SNV;nonsynonymous SNV;nonsynonymous SNV;nonsynonymous SNV;nonsynonymous SNV;nonsynonymous SNV	KRAS:NM_004985:exon2:c.G34A:p.G12S;KRAS:NM_033360:exon2:c.G34A:p.G12S;KRAS:NM_004985:exon2:c.G34A:p.G12S;KRAS:NM_033360:exon2:c.G34A:p.G12S;KRAS:NM_004985:exon2:c.G34A:p.G12S;KRAS:NM_033360:exon2:c.G34A:p.G12S;KRAS:NM_004985:exon2:c.G34A:p.G12S;KRAS:NM_033360:exon2:c.G34A:p.G12S;KRAS:NM_004985:exon2:c.G34A:p.G12S;KRAS:NM_033360:exon2:c.G34A:p.G12S;KRAS:NM_004985:exon2:c.G34A:p.G12S;KRAS:NM_033360…		rs121913530	P	ID=COSM517,COSM1152506;OCCURENCE=4(ovary),1(penis),8(stomach),24(haematopoietic_and_lymphoid_tissue),6(urinary_tract),1(soft_tissue),90(pancreas),2(liver),2(oesophagus),4(gastrointestinal_tract_(site_indeterminate)),4(skin),3(prostate),165(lung),18(thyroid),14(cervix),7(upper_aerodigestive_tract),1(testis),1015(large_intestine),6(small_intestine),62(biliary_tract),14(endometrium)	Score=882;Name=V$CREB_Q2	Miro;Ras
12	25362854	C	T	KRAS	1	CC1813	0			0.07	rs12313763				Ras
12	25368420	T	C	KRAS	1	CC1813	1	synonymous SNV	KRAS:NM_033360:exon5:c.A525G:p.E175E					Score=751;Name=V$PAX4_04	Ras
12	25398368	C	T	KRAS	1	CC1813	1

## Sheet: KRAS.Illumina
Chr	Start	Ref	Obs	Gene	Variant type	Amino-acid change	1000 Genomes frequency	dbSNP ID (v 138)	Polyphen2	Cosmic (v 68)	Transcription factor binding sites	PFAM domains	Novel	FRQ	Caucasian-CRC Het (13)	Caucasian-CRC Hom (13)	CC1759-Caucasian-CRC	CC1760-Caucasian-CRC	CC1762-Caucasian-CRC	CC1764-Caucasian-CRC	CC1765-Caucasian-CRC	CC1817-Caucasian-CRC	CC1818-Caucasian-CRC	CC1819-Caucasian-CRC	CC1820-Caucasian-CRC	CC1821-Caucasian-CRC	CC1822-Caucasian-CRC	CC1823-Caucasian-CRC	CC1824-Caucasian-CRC
12	25380236	A	T	KRAS	synonymous SNV	KRAS:NM_004985:exon3:c.T222A:p.T74T;KRAS:NM_033360:exon3:c.T222A:p.T74T				ID=COSM1562191,COSM1562190;OCCURENCE=1(large_intestine)	Score=946;Name=V$CP2_01	Miro;Ras	0	0.0769231	1	0							1/0
12	25403744	C	T	KRAS									1	0.153846	0	1	1/1
12	25398284	C	A	KRAS	nonsynonymous SNV	KRAS:NM_004985:exon2:c.G35T:p.G12V;KRAS:NM_033360:exon2:c.G35T:p.G12V		rs121913529	D	ID=COSM1140133,COSM520;OCCURENCE=2(pleura),243(ovary),10(breast),3(NS),32(stomach),36(haematopoietic_and_lymphoid_tissue),2(kidney),4(soft_tissue),13(urinary_tract),1249(pancreas),5(liver),12(peritoneum),4(oesophagus),1(autonomic_ganglia),9(gastrointestinal_tract_(site_indeterminate)),21(skin),39(prostate),854(lung),6(cervix),13(thyroid),3(upper_aerodigestive_tract),6(testis),1(eye),2(thymus),398…	Score=882;Name=V$CREB_Q2	Miro;Ras	0	0.153846	2	0			1/0									1/0
12	25380230	C	T	KRAS	synonymous SNV	KRAS:NM_004985:exon3:c.G228A:p.E76E;KRAS:NM_033360:exon3:c.G228A:p.E76E					Score=946;Name=V$CP2_01	Miro;Ras	1	0.0769231	1	0							1/0

## Sheet: TCF7L2.Ion
Chr	Loci	Ref	Var	Gene	Number of samples: Caucasian-CRC	Sample ids: Caucasian-CRC	Novel	Type	Amino-acid change	1000 genomes	dbSNP 138	Polyphen2	COSMIC 68	Transcription factor binding site motifs at location of variant	PFAM domain overlapping variant
10	114849399	C	T	TCF7L2	4	CC1757;CC1773;CC1774;CC1801	0			0.09	rs4917644				CTNNB1_binding
10	114903672	C	T	TCF7L2	2	CC1757;CC1789	1								CTNNB1_binding
10	114919706	C	T	TCF7L2	1	CC1757	1	nonsynonymous SNV;nonsynonymous SNV	TCF7L2:NM_001146285:exon12:c.C1277T:p.A426V;TCF7L2:NM_001198525:exon13:c.C1343T:p.A448V;TCF7L2:NM_001198527:exon13:c.C1316T:p.A439V;TCF7L2:NM_001198528:exon13:c.C1328T:p.A443V;TCF7L2:NM_030756:exon13:c.C1328T:p.A443V;TCF7L2:NM_001146285:exon12:c.C1277T:p.A426V;TCF7L2:NM_001198525:exon13:c.C1343T:p.A448V;TCF7L2:NM_001198527:exon13:c.C1316T:p.A439V;TCF7L2:NM_001198528:exon13:c.C1328T:p.A443V;TCF7L2…			D
10	114920447	G	A	TCF7L2	1	CC1757	1	nonsynonymous SNV;nonsynonymous SNV	TCF7L2:NM_001198526:exon12:c.G1319A:p.C440Y;TCF7L2:NM_001146274:exon13:c.G1388A:p.C463Y;TCF7L2:NM_001198526:exon12:c.G1319A:p.C440Y;TCF7L2:NM_001146274:exon13:c.G1388A:p.C463Y			D
10	114905857	G	A	TCF7L2	1	CC1764	1							Score=896;Name=V$AREB6_02
10	114917844	C	A	TCF7L2	1	CC1765	1
10	114920412	C	A	TCF7L2	1	CC1765	1	nonsynonymous SNV	TCF7L2:NM_001198526:exon12:c.C1284A:p.F428L;TCF7L2:NM_001146274:exon13:c.C1353A:p.F451L			P		Score=802;Name=V$PAX4_01
10	114849353	C	T	TCF7L2	22	CC1766;CC1769;CC1770;CC1779;CC1784;CC1785;CC1789;CC1795;CC1796;CC1797;CC1798;CC1813;CC1815;CC1816;CC1817;CC1818;CC1819;CC1822;CC1823;CC1824;CC1826;CC1827	0			0.28	rs10749127			Score=858;Name=V$EGR1_01	CTNNB1_binding
10	114917832	A	G	TCF7L2	1	CC1766	1
10	114912121	G	A	TCF7L2	5	CC1770;CC1817;CC1818;CC1819;CC1827	0	synonymous SNV;synonymous SNV;synonymous SNV;synonymous SNV;synonymous SNV;synonymous SNV	TCF7L2:NM_001198530:exon9:c.G1020A:p.A340A;TCF7L2:NM_001146284:exon10:c.G1110A:p.A370A;TCF7L2:NM_001146285:exon10:c.G1122A:p.A374A;TCF7L2:NM_001146286:exon10:c.G1122A:p.A374A;TCF7L2:NM_001198525:exon10:c.G1137A:p.A379A;TCF7L2:NM_001198526:exon10:c.G1122A:p.A374A;TCF7L2:NM_001198527:exon10:c.G1110A:p.A370A;TCF7L2:NM_001198528:exon10:c.G1122A:p.A374A;TCF7L2:NM_001198529:exon10:c.G1122A:p.A374A;TCF7…				ID=COSM170504,COSM170503;OCCURENCE=1(large_intestine)		HMG_box
10	114710891	T	C	TCF7L2	8	CC1773;CC1774;CC1793;CC1796;CC1798;CC1801;CC1803;CC1827	1								CTNNB1_binding
10	114900985	C	T	TCF7L2	1	CC1773	1	nonsynonymous SNV;nonsynonymous SNV	TCF7L2:NM_001198530:exon4:c.C424T:p.P142S;TCF7L2:NM_001146284:exon5:c.C526T:p.P176S;TCF7L2:NM_001146285:exon5:c.C526T:p.P176S;TCF7L2:NM_001146286:exon5:c.C526T:p.P176S;TCF7L2:NM_001198525:exon5:c.C526T:p.P176S;TCF7L2:NM_001198526:exon5:c.C526T:p.P176S;TCF7L2:NM_001198527:exon5:c.C526T:p.P176S;TCF7L2:NM_001198528:exon5:c.C526T:p.P176S;TCF7L2:NM_001198529:exon5:c.C526T:p.P176S;TCF7L2:NM_030756:exon…			D		Score=893;Name=V$NGFIC_01	CTNNB1_binding
10	114910989	G	A	TCF7L2	1	CC1774	1
10	114710504	G	T	TCF7L2	1	CC1775	1
10	114710561	G	T	TCF7L2	1	CC1775	1	nonsynonymous SNV	TCF7L2:NM_001146274:exon1:c.G46T:p.D16Y;TCF7L2:NM_001146283:exon1:c.G46T:p.D16Y;TCF7L2:NM_001146284:exon1:c.G46T:p.D16Y;TCF7L2:NM_001146285:exon1:c.G46T:p.D16Y;TCF7L2:NM_001146286:exon1:c.G46T:p.D16Y;TCF7L2:NM_001198525:exon1:c.G46T:p.D16Y;TCF7L2:NM_001198526:exon1:c.G46T:p.D16Y;TCF7L2:NM_001198527:exon1:c.G46T:p.D16Y;TCF7L2:NM_001198528:exon1:c.G46T:p.D16Y;TCF7L2:NM_001198529:exon1:c.G46T:p.D16Y…			D			CTNNB1_binding
10	114710605	G	T	TCF7L2	1	CC1775	1	nonsynonymous SNV	TCF7L2:NM_001146274:exon1:c.G90T:p.K30N;TCF7L2:NM_001146283:exon1:c.G90T:p.K30N;TCF7L2:NM_001146284:exon1:c.G90T:p.K30N;TCF7L2:NM_001146285:exon1:c.G90T:p.K30N;TCF7L2:NM_001146286:exon1:c.G90T:p.K30N;TCF7L2:NM_001198525:exon1:c.G90T:p.K30N;TCF7L2:NM_001198526:exon1:c.G90T:p.K30N;TCF7L2:NM_001198527:exon1:c.G90T:p.K30N;TCF7L2:NM_001198528:exon1:c.G90T:p.K30N;TCF7L2:NM_001198529:exon1:c.G90T:p.K30N…			D			CTNNB1_binding
10	114710705	G	A	TCF7L2	1	CC1775	1								CTNNB1_binding
10	114710876	C	T	TCF7L2	1	CC1775	0			0.11	rs78277257				CTNNB1_binding
10	114710947	C	T	TCF7L2	1	CC1775	1							Score=1000;Name=V$MZF1_01	CTNNB1_binding
10	114724333	A	T	TCF7L2	1	CC1775	1	nonsynonymous SNV	TCF7L2:NM_001146274:exon4:c.A400T:p.S134C;TCF7L2:NM_001198531:exon4:c.A400T:p.S134C			D			CTNNB1_binding
10	114724388	G	T	TCF7L2	1	CC1775	1							Score=889;Name=V$AREB6_01	CTNNB1_binding
10	114849242	C	T	TCF7L2	2	CC1775;CC1785	1	synonymous SNV;synonymous SNV	TCF7L2:NM_001146283:exon5:c.C567T:p.F189F;TCF7L2:NM_001146283:exon5:c.C567T:p.F189F						CTNNB1_binding
10	114849354	G	T	TCF7L2	1	CC1775	1							Score=858;Name=V$EGR1_01	CTNNB1_binding
10	114849372	T	C	TCF7L2	1	CC1775	1								CTNNB1_binding
10	114849393	C	A	TCF7L2	1	CC1775	1								CTNNB1_binding
10	114900884	G	A	TCF7L2	1	CC1775	1								CTNNB1_binding
10	114900937	C	A	TCF7L2	1	CC1775	1								CTNNB1_binding
10	114905835	C	T	TCF7L2	1	CC1775	1	nonsynonymous SNV;nonsynonymous SNV;nonsynonymous SNV	TCF7L2:NM_001198530:exon6:c.C683T:p.T228I;TCF7L2:NM_001146284:exon7:c.C773T:p.T258I;TCF7L2:NM_001146285:exon7:c.C785T:p.T262I;TCF7L2:NM_001146286:exon7:c.C785T:p.T262I;TCF7L2:NM_001198525:exon7:c.C785T:p.T262I;TCF7L2:NM_001198526:exon7:c.C785T:p.T262I;TCF7L2:NM_001198527:exon7:c.C773T:p.T258I;TCF7L2:NM_001198528:exon7:c.C785T:p.T262I;TCF7L2:NM_001198529:exon7:c.C785T:p.T262I;TCF7L2:NM_030756:exon…			D
10	114910722	G	T	TCF7L2	1	CC1775	1
10	114910739	C	T	TCF7L2	1	CC1775	1
10	114910934	C	T	TCF7L2	1	CC1775	1
10	114910962	C	A	TCF7L2	1	CC1775	1
10	114911019	T	C	TCF7L2	1	CC1775	1
10	114912131	G	T	TCF7L2	1	CC1775	1	stopgain	TCF7L2:NM_001198530:exon9:c.G1030T:p.E344X;TCF7L2:NM_001146284:exon10:c.G1120T:p.E374X;TCF7L2:NM_001146285:exon10:c.G1132T:p.E378X;TCF7L2:NM_001146286:exon10:c.G1132T:p.E378X;TCF7L2:NM_001198525:exon10:c.G1147T:p.E383X;TCF7L2:NM_001198526:exon10:c.G1132T:p.E378X;TCF7L2:NM_001198527:exon10:c.G1120T:p.E374X;TCF7L2:NM_001198528:exon10:c.G1132T:p.E378X;TCF7L2:NM_001198529:exon10:c.G1132T:p.E378X;TCF7…						HMG_box
10	114912272	G	A	TCF7L2	1	CC1775	1
10	114918359	C	A	TCF7L2	1	CC1775	1
10	114918402	G	A	TCF7L2	1	CC1775	1							Score=814;Name=V$GRE_C
10	114918544	G	T	TCF7L2	1	CC1775	1
10	114918569	G	T	TCF7L2	1	CC1775	1
10	114919656	G	T	TCF7L2	1	CC1775	1
10	114919749	C	T	TCF7L2	1	CC1775	1	synonymous SNV	TCF7L2:NM_001146285:exon12:c.C1320T:p.C440C;TCF7L2:NM_001198525:exon13:c.C1386T:p.C462C;TCF7L2:NM_001198527:exon13:c.C1359T:p.C453C;TCF7L2:NM_001198528:exon13:c.C1371T:p.C457C;TCF7L2:NM_030756:exon13:c.C1371T:p.C457C
10	114919767	C	A	TCF7L2	1	CC1775	1
10	114920373	A	G	TCF7L2	1	CC1775	1							Score=914;Name=V$POU3F2_02
10	114920422	C	A	TCF7L2	1	CC1775	1	synonymous SNV	TCF7L2:NM_001198526:exon12:c.C1294A:p.R432R;TCF7L2:NM_001146274:exon13:c.C1363A:p.R455R					Score=802;Name=V$PAX4_01
10	114799780	C	T	TCF7L2	1	CC1776	1								CTNNB1_binding
10	114901051	C	T	TCF7L2	1	CC1776	1	nonsynonymous SNV;nonsynonymous SNV	TCF7L2:NM_001198530:exon4:c.C490T:p.P164S;TCF7L2:NM_001146284:exon5:c.C592T:p.P198S;TCF7L2:NM_001146285:exon5:c.C592T:p.P198S;TCF7L2:NM_001146286:exon5:c.C592T:p.P198S;TCF7L2:NM_001198525:exon5:c.C592T:p.P198S;TCF7L2:NM_001198526:exon5:c.C592T:p.P198S;TCF7L2:NM_001198527:exon5:c.C592T:p.P198S;TCF7L2:NM_001198528:exon5:c.C592T:p.P198S;TCF7L2:NM_001198529:exon5:c.C592T:p.P198S;TCF7L2:NM_030756:exon…			P		Score=895;Name=V$NCX_01	CTNNB1_binding
10	114901201	G	T	TCF7L2	4	CC1779;CC1784;CC1797;CC1813	0				rs56913138				CTNNB1_binding
10	114920321	C	T	TCF7L2	1	CC1779	0			0.01	rs117423278
10	114710592	A	G	TCF7L2	1	CC1780	1	nonsynonymous SNV	TCF7L2:NM_001146274:exon1:c.A77G:p.E26G;TCF7L2:NM_001146283:exon1:c.A77G:p.E26G;TCF7L2:NM_001146284:exon1:c.A77G:p.E26G;TCF7L2:NM_001146285:exon1:c.A77G:p.E26G;TCF7L2:NM_001146286:exon1:c.A77G:p.E26G;TCF7L2:NM_001198525:exon1:c.A77G:p.E26G;TCF7L2:NM_001198526:exon1:c.A77G:p.E26G;TCF7L2:NM_001198527:exon1:c.A77G:p.E26G;TCF7L2:NM_001198528:exon1:c.A77G:p.E26G;TCF7L2:NM_001198529:exon1:c.A77G:p.E26G…			D			CTNNB1_binding
10	114799957	A	G	TCF7L2	1	CC1780	1								CTNNB1_binding
10	114903793	T	C	TCF7L2	1	CC1780	1								CTNNB1_binding
10	114911989	A	G	TCF7L2	1	CC1780	1								HMG_box
10	114918438	G	A	TCF7L2	1	CC1780	1	nonsynonymous SNV;nonsynonymous SNV	TCF7L2:NM_001146284:exon12:c.G1250A:p.C417Y;TCF7L2:NM_001198525:exon12:c.G1277A:p.C426Y;TCF7L2:NM_001198527:exon12:c.G1250A:p.C417Y;TCF7L2:NM_001198528:exon12:c.G1262A:p.C421Y;TCF7L2:NM_001198529:exon12:c.G1262A:p.C421Y;TCF7L2:NM_030756:exon12:c.G1262A:p.C421Y;TCF7L2:NM_001146284:exon12:c.G1250A:p.C417Y;TCF7L2:NM_001198525:exon12:c.G1277A:p.C426Y;TCF7L2:NM_001198527:exon12:c.G1250A:p.C417Y;TCF7L2…			B		Score=827;Name=V$GR_Q6
10	114919679	A	G	TCF7L2	1	CC1780	1	nonsynonymous SNV	TCF7L2:NM_001146285:exon12:c.A1250G:p.D417G;TCF7L2:NM_001198525:exon13:c.A1316G:p.D439G;TCF7L2:NM_001198527:exon13:c.A1289G:p.D430G;TCF7L2:NM_001198528:exon13:c.A1301G:p.D434G;TCF7L2:NM_030756:exon13:c.A1301G:p.D434G			D
10	114710645	G	A	TCF7L2	1	CC1781	1	nonsynonymous SNV	TCF7L2:NM_001146274:exon1:c.G130A:p.V44I;TCF7L2:NM_001146283:exon1:c.G130A:p.V44I;TCF7L2:NM_001146284:exon1:c.G130A:p.V44I;TCF7L2:NM_001146285:exon1:c.G130A:p.V44I;TCF7L2:NM_001146286:exon1:c.G130A:p.V44I;TCF7L2:NM_001198525:exon1:c.G130A:p.V44I;TCF7L2:NM_001198526:exon1:c.G130A:p.V44I;TCF7L2:NM_001198527:exon1:c.G130A:p.V44I;TCF7L2:NM_001198528:exon1:c.G130A:p.V44I;TCF7L2:NM_001198529:exon1:c.G1…			D			CTNNB1_binding
10	114710977	G	A	TCF7L2	1	CC1781	1	synonymous SNV	TCF7L2:NM_001146274:exon2:c.G201A:p.R67R;TCF7L2:NM_001146283:exon2:c.G201A:p.R67R;TCF7L2:NM_001146284:exon2:c.G201A:p.R67R;TCF7L2:NM_001146285:exon2:c.G201A:p.R67R;TCF7L2:NM_001146286:exon2:c.G201A:p.R67R;TCF7L2:NM_001198525:exon2:c.G201A:p.R67R;TCF7L2:NM_001198526:exon2:c.G201A:p.R67R;TCF7L2:NM_001198527:exon2:c.G201A:p.R67R;TCF7L2:NM_001198528:exon2:c.G201A:p.R67R;TCF7L2:NM_001198529:exon2:c.G2…					Score=785;Name=V$E2F_01	CTNNB1_binding
10	114711016	G	A	TCF7L2	1	CC1781	1	synonymous SNV	TCF7L2:NM_001146274:exon2:c.G240A:p.R80R;TCF7L2:NM_001146283:exon2:c.G240A:p.R80R;TCF7L2:NM_001146284:exon2:c.G240A:p.R80R;TCF7L2:NM_001146285:exon2:c.G240A:p.R80R;TCF7L2:NM_001146286:exon2:c.G240A:p.R80R;TCF7L2:NM_001198525:exon2:c.G240A:p.R80R;TCF7L2:NM_001198526:exon2:c.G240A:p.R80R;TCF7L2:NM_001198527:exon2:c.G240A:p.R80R;TCF7L2:NM_001198528:exon2:c.G240A:p.R80R;TCF7L2:NM_001198529:exon2:c.G2…					Score=906;Name=V$STAT_01	CTNNB1_binding
10	114711017	G	A	TCF7L2	2	CC1781;CC1791	1	nonsynonymous SNV;nonsynonymous SNV;nonsynonymous SNV;nonsynonymous SNV;nonsynonymous SNV;nonsynonymous SNV;nonsynonymous SNV	TCF7L2:NM_001146274:exon2:c.G241A:p.E81K;TCF7L2:NM_001146283:exon2:c.G241A:p.E81K;TCF7L2:NM_001146284:exon2:c.G241A:p.E81K;TCF7L2:NM_001146285:exon2:c.G241A:p.E81K;TCF7L2:NM_001146286:exon2:c.G241A:p.E81K;TCF7L2:NM_001198525:exon2:c.G241A:p.E81K;TCF7L2:NM_001198526:exon2:c.G241A:p.E81K;TCF7L2:NM_001198527:exon2:c.G241A:p.E81K;TCF7L2:NM_001198528:exon2:c.G241A:p.E81K;TCF7L2:NM_001198529:exon2:c.G2…			P		Score=906;Name=V$STAT_01	CTNNB1_binding
10	114724368	C	T	TCF7L2	1	CC1781	1	synonymous SNV;synonymous SNV	TCF7L2:NM_001146274:exon4:c.C435T:p.H145H;TCF7L2:NM_001198531:exon4:c.C435T:p.H145H;TCF7L2:NM_001146274:exon4:c.C435T:p.H145H;TCF7L2:NM_001198531:exon4:c.C435T:p.H145H						CTNNB1_binding
10	114901189	G	A	TCF7L2	1	CC1781	1								CTNNB1_binding
10	114905822	C	T	TCF7L2	1	CC1781	1	nonsynonymous SNV	TCF7L2:NM_001198530:exon6:c.C670T:p.P224S;TCF7L2:NM_001146284:exon7:c.C760T:p.P254S;TCF7L2:NM_001146285:exon7:c.C772T:p.P258S;TCF7L2:NM_001146286:exon7:c.C772T:p.P258S;TCF7L2:NM_001198525:exon7:c.C772T:p.P258S;TCF7L2:NM_001198526:exon7:c.C772T:p.P258S;TCF7L2:NM_001198527:exon7:c.C760T:p.P254S;TCF7L2:NM_001198528:exon7:c.C772T:p.P258S;TCF7L2:NM_001198529:exon7:c.C772T:p.P258S;TCF7L2:NM_030756:exon…			D
10	114911020	C	T	TCF7L2	1	CC1781	1
10	114710623	G	T	TCF7L2	1	CC1784	1	synonymous SNV	TCF7L2:NM_001146274:exon1:c.G108T:p.S36S;TCF7L2:NM_001146283:exon1:c.G108T:p.S36S;TCF7L2:NM_001146284:exon1:c.G108T:p.S36S;TCF7L2:NM_001146285:exon1:c.G108T:p.S36S;TCF7L2:NM_001146286:exon1:c.G108T:p.S36S;TCF7L2:NM_001198525:exon1:c.G108T:p.S36S;TCF7L2:NM_001198526:exon1:c.G108T:p.S36S;TCF7L2:NM_001198527:exon1:c.G108T:p.S36S;TCF7L2:NM_001198528:exon1:c.G108T:p.S36S;TCF7L2:NM_001198529:exon1:c.G1…						CTNNB1_binding
10	114710748	C	A	TCF7L2	1	CC1784	1								CTNNB1_binding
10	114710880	G	T	TCF7L2	1	CC1784	1								CTNNB1_binding
10	114710954	C	T	TCF7L2	1	CC1784	1								CTNNB1_binding
10	114710965	G	T	TCF7L2	1	CC1784	1							Score=785;Name=V$E2F_01	CTNNB1_binding
10	114710987	C	T	TCF7L2	1	CC1784	1	nonsynonymous SNV;nonsynonymous SNV	TCF7L2:NM_001146274:exon2:c.C211T:p.R71C;TCF7L2:NM_001146283:exon2:c.C211T:p.R71C;TCF7L2:NM_001146284:exon2:c.C211T:p.R71C;TCF7L2:NM_001146285:exon2:c.C211T:p.R71C;TCF7L2:NM_001146286:exon2:c.C211T:p.R71C;TCF7L2:NM_001198525:exon2:c.C211T:p.R71C;TCF7L2:NM_001198526:exon2:c.C211T:p.R71C;TCF7L2:NM_001198527:exon2:c.C211T:p.R71C;TCF7L2:NM_001198528:exon2:c.C211T:p.R71C;TCF7L2:NM_001198529:exon2:c.C2…			D			CTNNB1_binding
10	114711015	G	T	TCF7L2	1	CC1784	1	nonsynonymous SNV	TCF7L2:NM_001146274:exon2:c.G239T:p.R80L;TCF7L2:NM_001146283:exon2:c.G239T:p.R80L;TCF7L2:NM_001146284:exon2:c.G239T:p.R80L;TCF7L2:NM_001146285:exon2:c.G239T:p.R80L;TCF7L2:NM_001146286:exon2:c.G239T:p.R80L;TCF7L2:NM_001198525:exon2:c.G239T:p.R80L;TCF7L2:NM_001198526:exon2:c.G239T:p.R80L;TCF7L2:NM_001198527:exon2:c.G239T:p.R80L;TCF7L2:NM_001198528:exon2:c.G239T:p.R80L;TCF7L2:NM_001198529:exon2:c.G2…			D		Score=906;Name=V$STAT_01	CTNNB1_binding
10	114711226	C	A	TCF7L2	1	CC1784	1								CTNNB1_binding
10	114711289	G	T	TCF7L2	1	CC1784	1	nonsynonymous SNV	TCF7L2:NM_001146274:exon3:c.G304T:p.G102C;TCF7L2:NM_001146283:exon3:c.G304T:p.G102C;TCF7L2:NM_001146284:exon3:c.G304T:p.G102C;TCF7L2:NM_001146285:exon3:c.G304T:p.G102C;TCF7L2:NM_001146286:exon3:c.G304T:p.G102C;TCF7L2:NM_001198525:exon3:c.G304T:p.G102C;TCF7L2:NM_001198526:exon3:c.G304T:p.G102C;TCF7L2:NM_001198527:exon3:c.G304T:p.G102C;TCF7L2:NM_001198528:exon3:c.G304T:p.G102C;TCF7L2:NM_001198529:e…			D		Score=958;Name=V$GATA2_01	CTNNB1_binding
10	114724403	C	A	TCF7L2	1	CC1784	1								CTNNB1_binding
10	114799742	G	T	TCF7L2	1	CC1784	1								CTNNB1_binding
10	114799824	G	T	TCF7L2	1	CC1784	1	nonsynonymous SNV	TCF7L2:NM_001146283:exon4:c.G422T:p.G141V;TCF7L2:NM_001146284:exon4:c.G422T:p.G141V;TCF7L2:NM_001146285:exon4:c.G422T:p.G141V;TCF7L2:NM_001146286:exon4:c.G422T:p.G141V;TCF7L2:NM_001198525:exon4:c.G422T:p.G141V;TCF7L2:NM_001198526:exon4:c.G422T:p.G141V;TCF7L2:NM_001198527:exon4:c.G422T:p.G141V;TCF7L2:NM_001198528:exon4:c.G422T:p.G141V;TCF7L2:NM_001198529:exon4:c.G422T:p.G141V;TCF7L2:NM_030756:exon…			D			CTNNB1_binding
10	114799844	G	T	TCF7L2	1	CC1784	1	nonsynonymous SNV	TCF7L2:NM_001146283:exon4:c.G442T:p.A148S;TCF7L2:NM_001146284:exon4:c.G442T:p.A148S;TCF7L2:NM_001146285:exon4:c.G442T:p.A148S;TCF7L2:NM_001146286:exon4:c.G442T:p.A148S;TCF7L2:NM_001198525:exon4:c.G442T:p.A148S;TCF7L2:NM_001198526:exon4:c.G442T:p.A148S;TCF7L2:NM_001198527:exon4:c.G442T:p.A148S;TCF7L2:NM_001198528:exon4:c.G442T:p.A148S;TCF7L2:NM_001198529:exon4:c.G442T:p.A148S;TCF7L2:NM_030756:exon…			B		Score=802;Name=V$FREAC4_01	CTNNB1_binding
10	114799852	G	T	TCF7L2	1	CC1784	1	nonsynonymous SNV	TCF7L2:NM_001146283:exon4:c.G450T:p.K150N;TCF7L2:NM_001146284:exon4:c.G450T:p.K150N;TCF7L2:NM_001146285:exon4:c.G450T:p.K150N;TCF7L2:NM_001146286:exon4:c.G450T:p.K150N;TCF7L2:NM_001198525:exon4:c.G450T:p.K150N;TCF7L2:NM_001198526:exon4:c.G450T:p.K150N;TCF7L2:NM_001198527:exon4:c.G450T:p.K150N;TCF7L2:NM_001198528:exon4:c.G450T:p.K150N;TCF7L2:NM_001198529:exon4:c.G450T:p.K150N;TCF7L2:NM_030756:exon…			D		Score=756;Name=V$ROAZ_01	CTNNB1_binding
10	114849244	G	T	TCF7L2	1	CC1784	1	nonsynonymous SNV	TCF7L2:NM_001146283:exon5:c.G569T:p.R190M			D			CTNNB1_binding
10	114900973	C	T	TCF7L2	1	CC1784	1	nonsynonymous SNV;nonsynonymous SNV;nonsynonymous SNV	TCF7L2:NM_001198530:exon4:c.C412T:p.H138Y;TCF7L2:NM_001146284:exon5:c.C514T:p.H172Y;TCF7L2:NM_001146285:exon5:c.C514T:p.H172Y;TCF7L2:NM_001146286:exon5:c.C514T:p.H172Y;TCF7L2:NM_001198525:exon5:c.C514T:p.H172Y;TCF7L2:NM_001198526:exon5:c.C514T:p.H172Y;TCF7L2:NM_001198527:exon5:c.C514T:p.H172Y;TCF7L2:NM_001198528:exon5:c.C514T:p.H172Y;TCF7L2:NM_001198529:exon5:c.C514T:p.H172Y;TCF7L2:NM_030756:exon…			D		Score=740;Name=V$PAX4_04	CTNNB1_binding
10	114901042	C	A	TCF7L2	1	CC1784	1	nonsynonymous SNV	TCF7L2:NM_001198530:exon4:c.C481A:p.P161T;TCF7L2:NM_001146284:exon5:c.C583A:p.P195T;TCF7L2:NM_001146285:exon5:c.C583A:p.P195T;TCF7L2:NM_001146286:exon5:c.C583A:p.P195T;TCF7L2:NM_001198525:exon5:c.C583A:p.P195T;TCF7L2:NM_001198526:exon5:c.C583A:p.P195T;TCF7L2:NM_001198527:exon5:c.C583A:p.P195T;TCF7L2:NM_001198528:exon5:c.C583A:p.P195T;TCF7L2:NM_001198529:exon5:c.C583A:p.P195T;TCF7L2:NM_030756:exon…			D		Score=867;Name=V$NGFIC_01	CTNNB1_binding
10	114901057	G	T	TCF7L2	1	CC1784	1	nonsynonymous SNV	TCF7L2:NM_001198530:exon4:c.G496T:p.D166Y;TCF7L2:NM_001146284:exon5:c.G598T:p.D200Y;TCF7L2:NM_001146285:exon5:c.G598T:p.D200Y;TCF7L2:NM_001146286:exon5:c.G598T:p.D200Y;TCF7L2:NM_001198525:exon5:c.G598T:p.D200Y;TCF7L2:NM_001198526:exon5:c.G598T:p.D200Y;TCF7L2:NM_001198527:exon5:c.G598T:p.D200Y;TCF7L2:NM_001198528:exon5:c.G598T:p.D200Y;TCF7L2:NM_001198529:exon5:c.G598T:p.D200Y;TCF7L2:NM_030756:exon…			D		Score=888;Name=V$ATF_01	CTNNB1_binding
10	114901123	C	A	TCF7L2	1	CC1784	1								CTNNB1_binding
10	114901159	G	T	TCF7L2	1	CC1784	1								CTNNB1_binding
10	114905659	C	A	TCF7L2	1	CC1784	1								CTNNB1_binding
10	114905801	G	T	TCF7L2	1	CC1784	1	stopgain	TCF7L2:NM_001198530:exon6:c.G649T:p.G217X;TCF7L2:NM_001146284:exon7:c.G739T:p.G247X;TCF7L2:NM_001146285:exon7:c.G751T:p.G251X;TCF7L2:NM_001146286:exon7:c.G751T:p.G251X;TCF7L2:NM_001198525:exon7:c.G751T:p.G251X;TCF7L2:NM_001198526:exon7:c.G751T:p.G251X;TCF7L2:NM_001198527:exon7:c.G739T:p.G247X;TCF7L2:NM_001198528:exon7:c.G751T:p.G251X;TCF7L2:NM_001198529:exon7:c.G751T:p.G251X;TCF7L2:NM_030756:exon…
10	114905833	G	T	TCF7L2	1	CC1784	1	synonymous SNV	TCF7L2:NM_001198530:exon6:c.G681T:p.L227L;TCF7L2:NM_001146284:exon7:c.G771T:p.L257L;TCF7L2:NM_001146285:exon7:c.G783T:p.L261L;TCF7L2:NM_001146286:exon7:c.G783T:p.L261L;TCF7L2:NM_001198525:exon7:c.G783T:p.L261L;TCF7L2:NM_001198526:exon7:c.G783T:p.L261L;TCF7L2:NM_001198527:exon7:c.G771T:p.L257L;TCF7L2:NM_001198528:exon7:c.G783T:p.L261L;TCF7L2:NM_001198529:exon7:c.G783T:p.L261L;TCF7L2:NM_030756:exon…
10	114910731	G	T	TCF7L2	1	CC1784	1
10	114910854	C	A	TCF7L2	1	CC1784	1	nonsynonymous SNV	TCF7L2:NM_001198530:exon7:c.C802A:p.Q268K;TCF7L2:NM_001146284:exon8:c.C892A:p.Q298K;TCF7L2:NM_001146285:exon8:c.C904A:p.Q302K;TCF7L2:NM_001146286:exon8:c.C904A:p.Q302K;TCF7L2:NM_001198525:exon8:c.C919A:p.Q307K;TCF7L2:NM_001198526:exon8:c.C904A:p.Q302K;TCF7L2:NM_001198527:exon8:c.C892A:p.Q298K;TCF7L2:NM_001198528:exon8:c.C904A:p.Q302K;TCF7L2:NM_001198529:exon8:c.C904A:p.Q302K;TCF7L2:NM_030756:exon…			B
10	114910929	G	A	TCF7L2	1	CC1784	1
10	114911526	C	A	TCF7L2	1	CC1784	1	synonymous SNV	TCF7L2:NM_001198530:exon8:c.C873A:p.P291P;TCF7L2:NM_001146284:exon9:c.C963A:p.P321P;TCF7L2:NM_001146285:exon9:c.C975A:p.P325P;TCF7L2:NM_001146286:exon9:c.C975A:p.P325P;TCF7L2:NM_001198525:exon9:c.C990A:p.P330P;TCF7L2:NM_001198526:exon9:c.C975A:p.P325P;TCF7L2:NM_001198527:exon9:c.C963A:p.P321P;TCF7L2:NM_001198528:exon9:c.C975A:p.P325P;TCF7L2:NM_001198529:exon9:c.C975A:p.P325P;TCF7L2:NM_030756:exon…					Score=834;Name=V$FREAC2_01
10	114912038	C	A	TCF7L2	1	CC1784	1								HMG_box
10	114912303	G	T	TCF7L2	1	CC1784	1
10	114917749	G	A	TCF7L2	1	CC1784	1
10	114918576	G	T	TCF7L2	1	CC1784	1
10	114920321	C	A	TCF7L2	1	CC1784	1
10	114920380	G	A	TCF7L2	1	CC1784	1	nonsynonymous SNV	TCF7L2:NM_001198526:exon12:c.G1252A:p.A418T;TCF7L2:NM_001146274:exon13:c.G1321A:p.A441T;TCF7L2:NM_001198525:exon14:c.G1391A:p.C464Y			B		Score=783;Name=V$OCT1_01
10	114920401	C	A	TCF7L2	1	CC1784	1	stopgain	TCF7L2:NM_001198525:exon14:c.C1412A:p.S471X
10	114920423	G	T	TCF7L2	1	CC1784	1	nonsynonymous SNV	TCF7L2:NM_001198526:exon12:c.G1295T:p.R432L;TCF7L2:NM_001146274:exon13:c.G1364T:p.R455L			B		Score=802;Name=V$PAX4_01
10	114921325	C	A	TCF7L2	1	CC1784	1
10	114921423	C	T	TCF7L2	1	CC1784	1							Score=964;Name=V$USF_Q6
10	114921436	G	T	TCF7L2	1	CC1784	1
10	114710695	C	T	TCF7L2	1	CC1785	1	synonymous SNV	TCF7L2:NM_001146274:exon1:c.C180T:p.S60S;TCF7L2:NM_001146283:exon1:c.C180T:p.S60S;TCF7L2:NM_001146284:exon1:c.C180T:p.S60S;TCF7L2:NM_001146285:exon1:c.C180T:p.S60S;TCF7L2:NM_001146286:exon1:c.C180T:p.S60S;TCF7L2:NM_001198525:exon1:c.C180T:p.S60S;TCF7L2:NM_001198526:exon1:c.C180T:p.S60S;TCF7L2:NM_001198527:exon1:c.C180T:p.S60S;TCF7L2:NM_001198528:exon1:c.C180T:p.S60S;TCF7L2:NM_001198529:exon1:c.C1…						CTNNB1_binding
10	114799843	A	G	TCF7L2	1	CC1785	1	synonymous SNV	TCF7L2:NM_001146283:exon4:c.A441G:p.Q147Q;TCF7L2:NM_001146284:exon4:c.A441G:p.Q147Q;TCF7L2:NM_001146285:exon4:c.A441G:p.Q147Q;TCF7L2:NM_001146286:exon4:c.A441G:p.Q147Q;TCF7L2:NM_001198525:exon4:c.A441G:p.Q147Q;TCF7L2:NM_001198526:exon4:c.A441G:p.Q147Q;TCF7L2:NM_001198527:exon4:c.A441G:p.Q147Q;TCF7L2:NM_001198528:exon4:c.A441G:p.Q147Q;TCF7L2:NM_001198529:exon4:c.A441G:p.Q147Q;TCF7L2:NM_030756:exon…					Score=802;Name=V$FREAC4_01	CTNNB1_binding
10	114901045	C	T	TCF7L2	1	CC1785	1	nonsynonymous SNV	TCF7L2:NM_001198530:exon4:c.C484T:p.H162Y;TCF7L2:NM_001146284:exon5:c.C586T:p.H196Y;TCF7L2:NM_001146285:exon5:c.C586T:p.H196Y;TCF7L2:NM_001146286:exon5:c.C586T:p.H196Y;TCF7L2:NM_001198525:exon5:c.C586T:p.H196Y;TCF7L2:NM_001198526:exon5:c.C586T:p.H196Y;TCF7L2:NM_001198527:exon5:c.C586T:p.H196Y;TCF7L2:NM_001198528:exon5:c.C586T:p.H196Y;TCF7L2:NM_001198529:exon5:c.C586T:p.H196Y;TCF7L2:NM_030756:exon…			D		Score=895;Name=V$NCX_01	CTNNB1_binding
10	114903634	T	C	TCF7L2	1	CC1785	1								CTNNB1_binding
10	114905729	C	T	TCF7L2	2	CC1785;CC1789	1								CTNNB1_binding
10	114910873	T	C	TCF7L2	1	CC1785	1	nonsynonymous SNV	TCF7L2:NM_001198530:exon7:c.T821C:p.L274P;TCF7L2:NM_001146284:exon8:c.T911C:p.L304P;TCF7L2:NM_001146285:exon8:c.T923C:p.L308P;TCF7L2:NM_001146286:exon8:c.T923C:p.L308P;TCF7L2:NM_001198525:exon8:c.T938C:p.L313P;TCF7L2:NM_001198526:exon8:c.T923C:p.L308P;TCF7L2:NM_001198527:exon8:c.T911C:p.L304P;TCF7L2:NM_001198528:exon8:c.T923C:p.L308P;TCF7L2:NM_001198529:exon8:c.T923C:p.L308P;TCF7L2:NM_030756:exon…			D		Score=818;Name=V$PAX3_01
10	114911652	C	T	TCF7L2	1	CC1785	1								HMG_box
10	114912062	T	C	TCF7L2	1	CC1785	0			0.0009	rs74338406				HMG_box
10	114918362	G	T	TCF7L2	1	CC1785	1
10	114918449	C	T	TCF7L2	1	CC1785	1	nonsynonymous SNV	TCF7L2:NM_001146284:exon12:c.C1261T:p.P421S;TCF7L2:NM_001198525:exon12:c.C1288T:p.P430S;TCF7L2:NM_001198527:exon12:c.C1261T:p.P421S;TCF7L2:NM_001198528:exon12:c.C1273T:p.P425S;TCF7L2:NM_001198529:exon12:c.C1273T:p.P425S;TCF7L2:NM_030756:exon12:c.C1273T:p.P425S			D
10	114920381	C	T	TCF7L2	1	CC1785	1	nonsynonymous SNV	TCF7L2:NM_001198526:exon12:c.C1253T:p.A418V;TCF7L2:NM_001146274:exon13:c.C1322T:p.A441V			B
10	114724395	A	G	TCF7L2	1	CC1789	1								CTNNB1_binding
10	114910907	T	C	TCF7L2	1	CC1789	1
10	114921333	A	G	TCF7L2	1	CC1789	1
10	114911975	G	A	TCF7L2	2	CC1790;CC1803	0			0.0014	rs149674316				HMG_box
10	114912188	C	T	TCF7L2	1	CC1791	0	nonsynonymous SNV	TCF7L2:NM_001198530:exon9:c.C1087T:p.R363W;TCF7L2:NM_001146284:exon10:c.C1177T:p.R393W;TCF7L2:NM_001146285:exon10:c.C1189T:p.R397W;TCF7L2:NM_001146286:exon10:c.C1189T:p.R397W;TCF7L2:NM_001198525:exon10:c.C1204T:p.R402W;TCF7L2:NM_001198526:exon10:c.C1189T:p.R397W;TCF7L2:NM_001198527:exon10:c.C1177T:p.R393W;TCF7L2:NM_001198528:exon10:c.C1189T:p.R397W;TCF7L2:NM_001198529:exon10:c.C1189T:p.R397W;TCF7…			D	ID=COSM1560962,COSM1560963,COSM1560964;OCCURENCE=1(large_intestine)	Score=767;Name=V$E2F_01
10	114710987	C	A	TCF7L2	1	CC1792	1	nonsynonymous SNV	TCF7L2:NM_001146274:exon2:c.C211A:p.R71S;TCF7L2:NM_001146283:exon2:c.C211A:p.R71S;TCF7L2:NM_001146284:exon2:c.C211A:p.R71S;TCF7L2:NM_001146285:exon2:c.C211A:p.R71S;TCF7L2:NM_001146286:exon2:c.C211A:p.R71S;TCF7L2:NM_001198525:exon2:c.C211A:p.R71S;TCF7L2:NM_001198526:exon2:c.C211A:p.R71S;TCF7L2:NM_001198527:exon2:c.C211A:p.R71S;TCF7L2:NM_001198528:exon2:c.C211A:p.R71S;TCF7L2:NM_001198529:exon2:c.C2…			P			CTNNB1_binding
10	114711206	G	T	TCF7L2	1	CC1792	1							Score=815;Name=V$AP4_01	CTNNB1_binding
10	114711281	C	T	TCF7L2	1	CC1792	1	nonsynonymous SNV	TCF7L2:NM_001146274:exon3:c.C296T:p.P99L;TCF7L2:NM_001146283:exon3:c.C296T:p.P99L;TCF7L2:NM_001146284:exon3:c.C296T:p.P99L;TCF7L2:NM_001146285:exon3:c.C296T:p.P99L;TCF7L2:NM_001146286:exon3:c.C296T:p.P99L;TCF7L2:NM_001198525:exon3:c.C296T:p.P99L;TCF7L2:NM_001198526:exon3:c.C296T:p.P99L;TCF7L2:NM_001198527:exon3:c.C296T:p.P99L;TCF7L2:NM_001198528:exon3:c.C296T:p.P99L;TCF7L2:NM_001198529:exon3:c.C2…			P		Score=958;Name=V$GATA2_01	CTNNB1_binding
10	114711321	G	T	TCF7L2	1	CC1792	1	synonymous SNV	TCF7L2:NM_001146274:exon3:c.G336T:p.T112T;TCF7L2:NM_001146283:exon3:c.G336T:p.T112T;TCF7L2:NM_001146284:exon3:c.G336T:p.T112T;TCF7L2:NM_001146285:exon3:c.G336T:p.T112T;TCF7L2:NM_001146286:exon3:c.G336T:p.T112T;TCF7L2:NM_001198525:exon3:c.G336T:p.T112T;TCF7L2:NM_001198526:exon3:c.G336T:p.T112T;TCF7L2:NM_001198527:exon3:c.G336T:p.T112T;TCF7L2:NM_001198528:exon3:c.G336T:p.T112T;TCF7L2:NM_001198529:e…					Score=829;Name=V$ATF_01	CTNNB1_binding
10	114711363	A	G	TCF7L2	1	CC1794	1	synonymous SNV	TCF7L2:NM_001146274:exon3:c.A378G:p.R126R;TCF7L2:NM_001146283:exon3:c.A378G:p.R126R;TCF7L2:NM_001146284:exon3:c.A378G:p.R126R;TCF7L2:NM_001146285:exon3:c.A378G:p.R126R;TCF7L2:NM_001146286:exon3:c.A378G:p.R126R;TCF7L2:NM_001198525:exon3:c.A378G:p.R126R;TCF7L2:NM_001198526:exon3:c.A378G:p.R126R;TCF7L2:NM_001198527:exon3:c.A378G:p.R126R;TCF7L2:NM_001198528:exon3:c.A378G:p.R126R;TCF7L2:NM_001198529:e…					Score=871;Name=V$ELK1_01	CTNNB1_binding
10	114912032	T	G	TCF7L2	1	CC1794	1								HMG_box
10	114711333	C	T	TCF7L2	1	CC1796	0	synonymous SNV	TCF7L2:NM_001146274:exon3:c.C348T:p.L116L;TCF7L2:NM_001146283:exon3:c.C348T:p.L116L;TCF7L2:NM_001146284:exon3:c.C348T:p.L116L;TCF7L2:NM_001146285:exon3:c.C348T:p.L116L;TCF7L2:NM_001146286:exon3:c.C348T:p.L116L;TCF7L2:NM_001198525:exon3:c.C348T:p.L116L;TCF7L2:NM_001198526:exon3:c.C348T:p.L116L;TCF7L2:NM_001198527:exon3:c.C348T:p.L116L;TCF7L2:NM_001198528:exon3:c.C348T:p.L116L;TCF7L2:NM_001198529:e…	0.0005	rs143305771			Score=870;Name=V$GATA1_03	CTNNB1_binding
10	114710990	T	C	TCF7L2	1	CC1797	1	nonsynonymous SNV;nonsynonymous SNV	TCF7L2:NM_001146274:exon2:c.T214C:p.S72P;TCF7L2:NM_001146283:exon2:c.T214C:p.S72P;TCF7L2:NM_001146284:exon2:c.T214C:p.S72P;TCF7L2:NM_001146285:exon2:c.T214C:p.S72P;TCF7L2:NM_001146286:exon2:c.T214C:p.S72P;TCF7L2:NM_001198525:exon2:c.T214C:p.S72P;TCF7L2:NM_001198526:exon2:c.T214C:p.S72P;TCF7L2:NM_001198527:exon2:c.T214C:p.S72P;TCF7L2:NM_001198528:exon2:c.T214C:p.S72P;TCF7L2:NM_001198529:exon2:c.T2…			B			CTNNB1_binding
10	114710991	C	T	TCF7L2	1	CC1797	1	nonsynonymous SNV;nonsynonymous SNV	TCF7L2:NM_001146274:exon2:c.C215T:p.S72F;TCF7L2:NM_001146283:exon2:c.C215T:p.S72F;TCF7L2:NM_001146284:exon2:c.C215T:p.S72F;TCF7L2:NM_001146285:exon2:c.C215T:p.S72F;TCF7L2:NM_001146286:exon2:c.C215T:p.S72F;TCF7L2:NM_001198525:exon2:c.C215T:p.S72F;TCF7L2:NM_001198526:exon2:c.C215T:p.S72F;TCF7L2:NM_001198527:exon2:c.C215T:p.S72F;TCF7L2:NM_001198528:exon2:c.C215T:p.S72F;TCF7L2:NM_001198529:exon2:c.C2…			D			CTNNB1_binding
10	114711242	C	T	TCF7L2	1	CC1797	1	nonsynonymous SNV;nonsynonymous SNV;nonsynonymous SNV	TCF7L2:NM_001146274:exon3:c.C257T:p.A86V;TCF7L2:NM_001146283:exon3:c.C257T:p.A86V;TCF7L2:NM_001146284:exon3:c.C257T:p.A86V;TCF7L2:NM_001146285:exon3:c.C257T:p.A86V;TCF7L2:NM_001146286:exon3:c.C257T:p.A86V;TCF7L2:NM_001198525:exon3:c.C257T:p.A86V;TCF7L2:NM_001198526:exon3:c.C257T:p.A86V;TCF7L2:NM_001198527:exon3:c.C257T:p.A86V;TCF7L2:NM_001198528:exon3:c.C257T:p.A86V;TCF7L2:NM_001198529:exon3:c.C2…			P			CTNNB1_binding
10	114900890	C	A	TCF7L2	1	CC1797	1								CTNNB1_binding
10	114910645	T	C	TCF7L2	1	CC1797	1							Score=828;Name=V$FOXO4_02
10	114910819	C	T	TCF7L2	1	CC1797	1	nonsynonymous SNV;nonsynonymous SNV	TCF7L2:NM_001198530:exon7:c.C767T:p.A256V;TCF7L2:NM_001146284:exon8:c.C857T:p.A286V;TCF7L2:NM_001146285:exon8:c.C869T:p.A290V;TCF7L2:NM_001146286:exon8:c.C869T:p.A290V;TCF7L2:NM_001198525:exon8:c.C884T:p.A295V;TCF7L2:NM_001198526:exon8:c.C869T:p.A290V;TCF7L2:NM_001198527:exon8:c.C857T:p.A286V;TCF7L2:NM_001198528:exon8:c.C869T:p.A290V;TCF7L2:NM_001198529:exon8:c.C869T:p.A290V;TCF7L2:NM_030756:exon…			D		Score=779;Name=V$YY1_02
10	114910879	G	A	TCF7L2	1	CC1797	1	nonsynonymous SNV;nonsynonymous SNV	TCF7L2:NM_001198530:exon7:c.G827A:p.S276N;TCF7L2:NM_001146284:exon8:c.G917A:p.S306N;TCF7L2:NM_001146285:exon8:c.G929A:p.S310N;TCF7L2:NM_001146286:exon8:c.G929A:p.S310N;TCF7L2:NM_001198525:exon8:c.G944A:p.S315N;TCF7L2:NM_001198526:exon8:c.G929A:p.S310N;TCF7L2:NM_001198527:exon8:c.G917A:p.S306N;TCF7L2:NM_001198528:exon8:c.G929A:p.S310N;TCF7L2:NM_001198529:exon8:c.G929A:p.S310N;TCF7L2:NM_030756:exon…			D
10	114910896	T	C	TCF7L2	1	CC1797	1
10	114912017	G	A	TCF7L2	1	CC1797	1								HMG_box
10	114799852	G	A	TCF7L2	1	CC1799	1	synonymous SNV;synonymous SNV	TCF7L2:NM_001146283:exon4:c.G450A:p.K150K;TCF7L2:NM_001146284:exon4:c.G450A:p.K150K;TCF7L2:NM_001146285:exon4:c.G450A:p.K150K;TCF7L2:NM_001146286:exon4:c.G450A:p.K150K;TCF7L2:NM_001198525:exon4:c.G450A:p.K150K;TCF7L2:NM_001198526:exon4:c.G450A:p.K150K;TCF7L2:NM_001198527:exon4:c.G450A:p.K150K;TCF7L2:NM_001198528:exon4:c.G450A:p.K150K;TCF7L2:NM_001198529:exon4:c.G450A:p.K150K;TCF7L2:NM_030756:exon…					Score=756;Name=V$ROAZ_01	CTNNB1_binding
10	114849190	A	G	TCF7L2	1	CC1799	1	nonsynonymous SNV	TCF7L2:NM_001146283:exon5:c.A515G:p.D172G			B			CTNNB1_binding
10	114905706	T	C	TCF7L2	1	CC1799	1								CTNNB1_binding
10	114912205	T	C	TCF7L2	1	CC1801	1
10	114724345	T	C	TCF7L2	1	CC1813	1	nonsynonymous SNV	TCF7L2:NM_001146274:exon4:c.T412C:p.S138P;TCF7L2:NM_001198531:exon4:c.T412C:p.S138P			D			CTNNB1_binding
10	114903747	G	A	TCF7L2	1	CC1813	1	nonsynonymous SNV	TCF7L2:NM_001198530:exon5:c.G580A:p.G194R;TCF7L2:NM_001146284:exon6:c.G682A:p.G228R;TCF7L2:NM_001146285:exon6:c.G682A:p.G228R;TCF7L2:NM_001146286:exon6:c.G682A:p.G228R;TCF7L2:NM_001198525:exon6:c.G682A:p.G228R;TCF7L2:NM_001198526:exon6:c.G682A:p.G228R;TCF7L2:NM_001198527:exon6:c.G682A:p.G228R;TCF7L2:NM_001198528:exon6:c.G682A:p.G228R;TCF7L2:NM_001198529:exon6:c.G682A:p.G228R;TCF7L2:NM_030756:exon…			D			CTNNB1_binding
10	114903759	C	T	TCF7L2	1	CC1813	1	nonsynonymous SNV	TCF7L2:NM_001198530:exon5:c.C592T:p.H198Y;TCF7L2:NM_001146284:exon6:c.C694T:p.H232Y;TCF7L2:NM_001146285:exon6:c.C694T:p.H232Y;TCF7L2:NM_001146286:exon6:c.C694T:p.H232Y;TCF7L2:NM_001198525:exon6:c.C694T:p.H232Y;TCF7L2:NM_001198526:exon6:c.C694T:p.H232Y;TCF7L2:NM_001198527:exon6:c.C694T:p.H232Y;TCF7L2:NM_001198528:exon6:c.C694T:p.H232Y;TCF7L2:NM_001198529:exon6:c.C694T:p.H232Y;TCF7L2:NM_030756:exon…			D		Score=975;Name=V$GATA2_01	CTNNB1_binding
10	114905702	T	C	TCF7L2	1	CC1813	1								CTNNB1_binding
10	114912216	C	T	TCF7L2	1	CC1813	1
10	114918498	A	G	TCF7L2	1	CC1813	0				rs112081372
10	114920301	T	C	TCF7L2	1	CC1813	1
10	114710652	C	A	TCF7L2	1	CC1815	1	stopgain	TCF7L2:NM_001146274:exon1:c.C137A:p.S46X;TCF7L2:NM_001146283:exon1:c.C137A:p.S46X;TCF7L2:NM_001146284:exon1:c.C137A:p.S46X;TCF7L2:NM_001146285:exon1:c.C137A:p.S46X;TCF7L2:NM_001146286:exon1:c.C137A:p.S46X;TCF7L2:NM_001198525:exon1:c.C137A:p.S46X;TCF7L2:NM_001198526:exon1:c.C137A:p.S46X;TCF7L2:NM_001198527:exon1:c.C137A:p.S46X;TCF7L2:NM_001198528:exon1:c.C137A:p.S46X;TCF7L2:NM_001198529:exon1:c.C1…						CTNNB1_binding
10	114711003	G	T	TCF7L2	1	CC1815	1	nonsynonymous SNV	TCF7L2:NM_001146274:exon2:c.G227T:p.R76L;TCF7L2:NM_001146283:exon2:c.G227T:p.R76L;TCF7L2:NM_001146284:exon2:c.G227T:p.R76L;TCF7L2:NM_001146285:exon2:c.G227T:p.R76L;TCF7L2:NM_001146286:exon2:c.G227T:p.R76L;TCF7L2:NM_001198525:exon2:c.G227T:p.R76L;TCF7L2:NM_001198526:exon2:c.G227T:p.R76L;TCF7L2:NM_001198527:exon2:c.G227T:p.R76L;TCF7L2:NM_001198528:exon2:c.G227T:p.R76L;TCF7L2:NM_001198529:exon2:c.G2…			P			CTNNB1_binding
10	114903645	C	A	TCF7L2	1	CC1815	1								CTNNB1_binding
10	114911638	C	T	TCF7L2	1	CC1815	1	nonsynonymous SNV;nonsynonymous SNV	TCF7L2:NM_001198530:exon8:c.C985T:p.R329W;TCF7L2:NM_001146284:exon9:c.C1075T:p.R359W;TCF7L2:NM_001146285:exon9:c.C1087T:p.R363W;TCF7L2:NM_001146286:exon9:c.C1087T:p.R363W;TCF7L2:NM_001198525:exon9:c.C1102T:p.R368W;TCF7L2:NM_001198526:exon9:c.C1087T:p.R363W;TCF7L2:NM_001198527:exon9:c.C1075T:p.R359W;TCF7L2:NM_001198528:exon9:c.C1087T:p.R363W;TCF7L2:NM_001198529:exon9:c.C1087T:p.R363W;TCF7L2:NM_030…			D		Score=887;Name=V$SPZ1_01	HMG_box
10	114917815	G	A	TCF7L2	1	CC1815	1	synonymous SNV	TCF7L2:NM_001198530:exon10:c.G1134A:p.P378P;TCF7L2:NM_001146284:exon11:c.G1224A:p.P408P;TCF7L2:NM_001146285:exon11:c.G1236A:p.P412P;TCF7L2:NM_001146286:exon11:c.G1236A:p.P412P;TCF7L2:NM_001198525:exon11:c.G1251A:p.P417P;TCF7L2:NM_001198526:exon11:c.G1236A:p.P412P;TCF7L2:NM_001198527:exon11:c.G1224A:p.P408P;TCF7L2:NM_001198528:exon11:c.G1236A:p.P412P;TCF7L2:NM_001198529:exon11:c.G1236A:p.P412P;TCF…
10	114917861	C	A	TCF7L2	1	CC1815	1
10	114911463	G	A	TCF7L2	4	CC1817;CC1818;CC1819;CC1827	1
10	114917762	T	C	TCF7L2	1	CC1821	1
10	114910829	A	G	TCF7L2	3	CC1822;CC1823;CC1824	0	synonymous SNV;synonymous SNV;synonymous SNV	TCF7L2:NM_001198530:exon7:c.A777G:p.T259T;TCF7L2:NM_001146284:exon8:c.A867G:p.T289T;TCF7L2:NM_001146285:exon8:c.A879G:p.T293T;TCF7L2:NM_001146286:exon8:c.A879G:p.T293T;TCF7L2:NM_001198525:exon8:c.A894G:p.T298T;TCF7L2:NM_001198526:exon8:c.A879G:p.T293T;TCF7L2:NM_001198527:exon8:c.A867G:p.T289T;TCF7L2:NM_001198528:exon8:c.A879G:p.T293T;TCF7L2:NM_001198529:exon8:c.A879G:p.T293T;TCF7L2:NM_030756:exon…		rs201875922			Score=825;Name=V$PAX3_01
10	114912158	C	T	TCF7L2	3	CC1822;CC1823;CC1824	1	nonsynonymous SNV;nonsynonymous SNV;nonsynonymous SNV;nonsynonymous SNV	TCF7L2:NM_001198530:exon9:c.C1057T:p.H353Y;TCF7L2:NM_001146284:exon10:c.C1147T:p.H383Y;TCF7L2:NM_001146285:exon10:c.C1159T:p.H387Y;TCF7L2:NM_001146286:exon10:c.C1159T:p.H387Y;TCF7L2:NM_001198525:exon10:c.C1174T:p.H392Y;TCF7L2:NM_001198526:exon10:c.C1159T:p.H387Y;TCF7L2:NM_001198527:exon10:c.C1147T:p.H383Y;TCF7L2:NM_001198528:exon10:c.C1159T:p.H387Y;TCF7L2:NM_001198529:exon10:c.C1159T:p.H387Y;TCF7…			D			HMG_box

## Sheet: TCF7L2.Illumina
Chr	Start	Ref	Obs	Gene	Variant type	Amino-acid change	1000 Genomes frequency	dbSNP ID (v 138)	Polyphen2	Cosmic (v 68)	Transcription factor binding sites	PFAM domains	Novel	FRQ	Caucasian-CRC Het (13)	Caucasian-CRC Hom (13)	CC1759-Caucasian-CRC	CC1760-Caucasian-CRC	CC1762-Caucasian-CRC	CC1764-Caucasian-CRC	CC1765-Caucasian-CRC	CC1817-Caucasian-CRC	CC1818-Caucasian-CRC	CC1819-Caucasian-CRC	CC1820-Caucasian-CRC	CC1821-Caucasian-CRC	CC1822-Caucasian-CRC	CC1823-Caucasian-CRC	CC1824-Caucasian-CRC
10	114901092	G	A	TCF7L2			0.0027	rs148377922				CTNNB1_binding	0	0.384615	3	1	1/1					1/0	1/0			1/0
10	114901088	C	CAT	TCF7L2								CTNNB1_binding	1	0.230769	3	0	1/0						1/0				1/0
10	114710089	A	C	TCF7L2									1	0.0769231	1	0							1/0
10	114831434	A	T	TCF7L2			0.2	rs3829909				CTNNB1_binding	0	0.153846	0	1	1/1
10	114927079	A	G	TCF7L2									1	0.0769231	1	0			1/0
10	114911463	G	A	TCF7L2									1	0.230769	3	0						1/0	1/0	1/0
10	114912121	G	A	TCF7L2	synonymous SNV	TCF7L2:NM_001198530:exon9:c.G1020A:p.A340A;TCF7L2:NM_001146284:exon10:c.G1110A:p.A370A;TCF7L2:NM_001146285:exon10:c.G1122A:p.A374A;TCF7L2:NM_001146286:exon10:c.G1122A:p.A374A;TCF7L2:NM_001198525:exon10:c.G1137A:p.A379A;TCF7L2:NM_001198526:exon10:c.G1122A:p.A374A;TCF7L2:NM_001198527:exon10:c.G1110A:p.A370A;TCF7L2:NM_001198528:exon10:c.G1122A:p.A374A;TCF7L2:NM_001198529:exon10:c.G1122A:p.A374A;TCF7…				ID=COSM170504,COSM170503;OCCURENCE=1(large_intestine)		HMG_box	0	0.230769	3	0						1/0	1/0	1/0
10	114847468	G	C	TCF7L2								CTNNB1_binding	1	0.153846	0	1									1/1
10	114920710	G	C	TCF7L2									1	0.153846	0	1									1/1
10	114710622	C	A	TCF7L2	stopgain	TCF7L2:NM_001146274:exon1:c.C107A:p.S36X;TCF7L2:NM_001146283:exon1:c.C107A:p.S36X;TCF7L2:NM_001146284:exon1:c.C107A:p.S36X;TCF7L2:NM_001146285:exon1:c.C107A:p.S36X;TCF7L2:NM_001146286:exon1:c.C107A:p.S36X;TCF7L2:NM_001198525:exon1:c.C107A:p.S36X;TCF7L2:NM_001198526:exon1:c.C107A:p.S36X;TCF7L2:NM_001198527:exon1:c.C107A:p.S36X;TCF7L2:NM_001198528:exon1:c.C107A:p.S36X;TCF7L2:NM_001198529:exon1:c.C1…						CTNNB1_binding	1	0.0769231	1	0												1/0
10	114910829	A	G	TCF7L2	synonymous SNV	TCF7L2:NM_001198530:exon7:c.A777G:p.T259T;TCF7L2:NM_001146284:exon8:c.A867G:p.T289T;TCF7L2:NM_001146285:exon8:c.A879G:p.T293T;TCF7L2:NM_001146286:exon8:c.A879G:p.T293T;TCF7L2:NM_001198525:exon8:c.A894G:p.T298T;TCF7L2:NM_001198526:exon8:c.A879G:p.T293T;TCF7L2:NM_001198527:exon8:c.A867G:p.T289T;TCF7L2:NM_001198528:exon8:c.A879G:p.T293T;TCF7L2:NM_001198529:exon8:c.A879G:p.T293T;TCF7L2:NM_030756:exon…		rs201875922			Score=825;Name=V$PAX3_01		0	0.0769231	1	0													1/0

## Sheet: AMER1.Ion
Chr	Loci	Ref	Var	Gene	Number of samples: Caucasian-CRC	Sample ids: Caucasian-CRC	Novel	Type	Amino-acid change	1000 genomes	dbSNP 138	Polyphen2	COSMIC 68	Transcription factor binding site motifs at location of variant	PFAM domain overlapping variant
X	63410110	T	C	AMER1	5	CC1797;CC1822;CC1823;CC1824;CC1757	0	synonymous SNV;synonymous SNV;synonymous SNV;synonymous SNV;synonymous SNV;synonymous SNV;synonymous SNV;synonymous SNV;synonymous SNV;synonymous SNV;synonymous SNV;synonymous SNV;synonymous SNV;synonymous SNV;synonymous SNV;synonymous SNV;synonymous SNV;synonymous SNV;synonymous SNV;synonymous SNV;synonymous SNV;synonymous SNV;synonymous SNV;synonymous SNV;synonymous SNV;synonymous SNV;synonymou…	AMER1:NM_152424:exon2:c.A3057G:p.Q1019Q;AMER1:NM_152424:exon2:c.A3057G:p.Q1019Q;AMER1:NM_152424:exon2:c.A3057G:p.Q1019Q;AMER1:NM_152424:exon2:c.A3057G:p.Q1019Q;AMER1:NM_152424:exon2:c.A3057G:p.Q1019Q;AMER1:NM_152424:exon2:c.A3057G:p.Q1019Q;AMER1:NM_152424:exon2:c.A3057G:p.Q1019Q;AMER1:NM_152424:exon2:c.A3057G:p.Q1019Q;AMER1:NM_152424:exon2:c.A3057G:p.Q1019Q;AMER1:NM_152424:exon2:c.A3057G:p.Q1019Q…	0.23	rs61730681
X	63410218	A	G	AMER1	1	CC1757	1	synonymous SNV	AMER1:NM_152424:exon2:c.T2949C:p.P983P
X	63410598	G	A	AMER1	1	CC1757	0	stopgain;stopgain;stopgain	AMER1:NM_152424:exon2:c.C2569T:p.R857X;AMER1:NM_152424:exon2:c.C2569T:p.R857X;AMER1:NM_152424:exon2:c.C2569T:p.R857X				ID=COSM144087;OCCURENCE=1(skin)
X	63410986	C	T	AMER1	1	CC1757	1	nonsynonymous SNV;nonsynonymous SNV;nonsynonymous SNV;nonsynonymous SNV	AMER1:NM_152424:exon2:c.G2181A:p.M727I;AMER1:NM_152424:exon2:c.G2181A:p.M727I;AMER1:NM_152424:exon2:c.G2181A:p.M727I;AMER1:NM_152424:exon2:c.G2181A:p.M727I			P		Score=871;Name=V$YY1_01
X	63412690	A	C	AMER1	4	CC1775;CC1797;CC1757;CC1765	0	nonsynonymous SNV;nonsynonymous SNV;nonsynonymous SNV;nonsynonymous SNV;nonsynonymous SNV;nonsynonymous SNV;nonsynonymous SNV;nonsynonymous SNV;nonsynonymous SNV;nonsynonymous SNV;nonsynonymous SNV;nonsynonymous SNV;nonsynonymous SNV;nonsynonymous SNV;nonsynonymous SNV;nonsynonymous SNV;nonsynonymous SNV;nonsynonymous SNV;nonsynonymous SNV;nonsynonymous SNV;nonsynonymous SNV;nonsynonymous SNV;non…	AMER1:NM_152424:exon2:c.T477G:p.F159L;AMER1:NM_152424:exon2:c.T477G:p.F159L;AMER1:NM_152424:exon2:c.T477G:p.F159L;AMER1:NM_152424:exon2:c.T477G:p.F159L;AMER1:NM_152424:exon2:c.T477G:p.F159L;AMER1:NM_152424:exon2:c.T477G:p.F159L;AMER1:NM_152424:exon2:c.T477G:p.F159L;AMER1:NM_152424:exon2:c.T477G:p.F159L;AMER1:NM_152424:exon2:c.T477G:p.F159L;AMER1:NM_152424:exon2:c.T477G:p.F159L;AMER1:NM_152424:exo…	0.12	rs34677493	B
X	63413141	G	A	AMER1	1	CC1757	1	nonsynonymous SNV	AMER1:NM_152424:exon2:c.C26T:p.A9V			B
X	63411620	T	A	AMER1	9	CC1764;CC1766;CC1759;CC1768;CC1769;CC1783;CC1786;CC1787;CC1804	1	nonsynonymous SNV;nonsynonymous SNV;nonsynonymous SNV;nonsynonymous SNV;nonsynonymous SNV;nonsynonymous SNV;nonsynonymous SNV;nonsynonymous SNV;nonsynonymous SNV	AMER1:NM_152424:exon2:c.A1547T:p.E516V;AMER1:NM_152424:exon2:c.A1547T:p.E516V;AMER1:NM_152424:exon2:c.A1547T:p.E516V;AMER1:NM_152424:exon2:c.A1547T:p.E516V;AMER1:NM_152424:exon2:c.A1547T:p.E516V;AMER1:NM_152424:exon2:c.A1547T:p.E516V;AMER1:NM_152424:exon2:c.A1547T:p.E516V;AMER1:NM_152424:exon2:c.A1547T:p.E516V;AMER1:NM_152424:exon2:c.A1547T:p.E516V			B
X	63411622	A	T	AMER1	8	CC1766;CC1759;CC1768;CC1769;CC1783;CC1786;CC1787;CC1804	1	synonymous SNV;synonymous SNV;synonymous SNV;synonymous SNV;synonymous SNV;synonymous SNV;synonymous SNV;synonymous SNV	AMER1:NM_152424:exon2:c.T1545A:p.L515L;AMER1:NM_152424:exon2:c.T1545A:p.L515L;AMER1:NM_152424:exon2:c.T1545A:p.L515L;AMER1:NM_152424:exon2:c.T1545A:p.L515L;AMER1:NM_152424:exon2:c.T1545A:p.L515L;AMER1:NM_152424:exon2:c.T1545A:p.L515L;AMER1:NM_152424:exon2:c.T1545A:p.L515L;AMER1:NM_152424:exon2:c.T1545A:p.L515L
X	63411623	A	T	AMER1	9	CC1764;CC1766;CC1759;CC1768;CC1769;CC1783;CC1786;CC1787;CC1804	1	nonsynonymous SNV;nonsynonymous SNV;nonsynonymous SNV;nonsynonymous SNV;nonsynonymous SNV;nonsynonymous SNV;nonsynonymous SNV;nonsynonymous SNV;nonsynonymous SNV	AMER1:NM_152424:exon2:c.T1544A:p.L515H;AMER1:NM_152424:exon2:c.T1544A:p.L515H;AMER1:NM_152424:exon2:c.T1544A:p.L515H;AMER1:NM_152424:exon2:c.T1544A:p.L515H;AMER1:NM_152424:exon2:c.T1544A:p.L515H;AMER1:NM_152424:exon2:c.T1544A:p.L515H;AMER1:NM_152424:exon2:c.T1544A:p.L515H;AMER1:NM_152424:exon2:c.T1544A:p.L515H;AMER1:NM_152424:exon2:c.T1544A:p.L515H			D
X	63411624	G	T	AMER1	9	CC1764;CC1766;CC1759;CC1768;CC1769;CC1783;CC1786;CC1787;CC1804	1	nonsynonymous SNV;nonsynonymous SNV;nonsynonymous SNV;nonsynonymous SNV;nonsynonymous SNV;nonsynonymous SNV;nonsynonymous SNV;nonsynonymous SNV;nonsynonymous SNV	AMER1:NM_152424:exon2:c.C1543A:p.L515I;AMER1:NM_152424:exon2:c.C1543A:p.L515I;AMER1:NM_152424:exon2:c.C1543A:p.L515I;AMER1:NM_152424:exon2:c.C1543A:p.L515I;AMER1:NM_152424:exon2:c.C1543A:p.L515I;AMER1:NM_152424:exon2:c.C1543A:p.L515I;AMER1:NM_152424:exon2:c.C1543A:p.L515I;AMER1:NM_152424:exon2:c.C1543A:p.L515I;AMER1:NM_152424:exon2:c.C1543A:p.L515I			D
X	63411625	G	C	AMER1	9	CC1764;CC1766;CC1759;CC1768;CC1769;CC1783;CC1786;CC1787;CC1804	1	nonsynonymous SNV;nonsynonymous SNV;nonsynonymous SNV;nonsynonymous SNV;nonsynonymous SNV;nonsynonymous SNV;nonsynonymous SNV;nonsynonymous SNV;nonsynonymous SNV	AMER1:NM_152424:exon2:c.C1542G:p.S514R;AMER1:NM_152424:exon2:c.C1542G:p.S514R;AMER1:NM_152424:exon2:c.C1542G:p.S514R;AMER1:NM_152424:exon2:c.C1542G:p.S514R;AMER1:NM_152424:exon2:c.C1542G:p.S514R;AMER1:NM_152424:exon2:c.C1542G:p.S514R;AMER1:NM_152424:exon2:c.C1542G:p.S514R;AMER1:NM_152424:exon2:c.C1542G:p.S514R;AMER1:NM_152424:exon2:c.C1542G:p.S514R			P		Score=846;Name=V$HAND1E47_01
X	63410388	C	T	AMER1	1	CC1769	1	nonsynonymous SNV;nonsynonymous SNV	AMER1:NM_152424:exon2:c.G2779A:p.D927N;AMER1:NM_152424:exon2:c.G2779A:p.D927N			B
X	63411651	A	G	AMER1	3	CC1783;CC1769;CC1787	1	nonsynonymous SNV;nonsynonymous SNV;nonsynonymous SNV;nonsynonymous SNV;nonsynonymous SNV	AMER1:NM_152424:exon2:c.T1516C:p.Y506H;AMER1:NM_152424:exon2:c.T1516C:p.Y506H;AMER1:NM_152424:exon2:c.T1516C:p.Y506H;AMER1:NM_152424:exon2:c.T1516C:p.Y506H;AMER1:NM_152424:exon2:c.T1516C:p.Y506H			D
X	63409679	A	C	AMER1	6	CC1773;CC1777;CC1790;CC1818;CC1822;CC1827	1
X	63410906	G	A	AMER1	1	CC1773	1	nonsynonymous SNV	AMER1:NM_152424:exon2:c.C2261T:p.P754L			B
X	63412200	C	T	AMER1	1	CC1773	1	nonsynonymous SNV;nonsynonymous SNV	AMER1:NM_152424:exon2:c.G967A:p.D323N;AMER1:NM_152424:exon2:c.G967A:p.D323N			D
X	63412535	G	A	AMER1	1	CC1773	0	nonsynonymous SNV	AMER1:NM_152424:exon2:c.C632T:p.A211V			B	ID=COSM488520,COSM488521;OCCURENCE=1(kidney)
X	63412059	C	T	AMER1	1	CC1774	1	nonsynonymous SNV;nonsynonymous SNV;nonsynonymous SNV	AMER1:NM_152424:exon2:c.G1108A:p.E370K;AMER1:NM_152424:exon2:c.G1108A:p.E370K;AMER1:NM_152424:exon2:c.G1108A:p.E370K			D		Score=1000;Name=V$MZF1_01
X	63410340	C	A	AMER1	1	CC1775	1	nonsynonymous SNV	AMER1:NM_152424:exon2:c.G2827T:p.D943Y			P		Score=824;Name=V$NFKB_Q6
X	63410367	C	A	AMER1	1	CC1775	1	stopgain	AMER1:NM_152424:exon2:c.G2800T:p.E934X
X	63410560	G	T	AMER1	1	CC1775	1	synonymous SNV	AMER1:NM_152424:exon2:c.C2607A:p.L869L
X	63410599	A	G	AMER1	1	CC1775	1	synonymous SNV	AMER1:NM_152424:exon2:c.T2568C:p.S856S
X	63410628	G	T	AMER1	1	CC1775	1	nonsynonymous SNV	AMER1:NM_152424:exon2:c.C2539A:p.H847N			B		Score=903;Name=V$HFH3_01
X	63410988	T	C	AMER1	1	CC1775	1	nonsynonymous SNV	AMER1:NM_152424:exon2:c.A2179G:p.M727V			B		Score=871;Name=V$YY1_01
X	63411030	C	A	AMER1	1	CC1775	1	nonsynonymous SNV	AMER1:NM_152424:exon2:c.G2137T:p.D713Y			D
X	63411537	G	A	AMER1	1	CC1775	1	nonsynonymous SNV;nonsynonymous SNV	AMER1:NM_152424:exon2:c.C1630T:p.P544S;AMER1:NM_152424:exon2:c.C1630T:p.P544S			B		Score=873;Name=V$COUP_01
X	63411827	C	T	AMER1	1	CC1775	1	nonsynonymous SNV	AMER1:NM_152424:exon2:c.G1340A:p.G447D			B
X	63411904	C	A	AMER1	1	CC1775	1	nonsynonymous SNV	AMER1:NM_152424:exon2:c.G1263T:p.M421I			B
X	63412134	C	T	AMER1	1	CC1775	1	nonsynonymous SNV;nonsynonymous SNV;nonsynonymous SNV;nonsynonymous SNV	AMER1:NM_152424:exon2:c.G1033A:p.A345T;AMER1:NM_152424:exon2:c.G1033A:p.A345T;AMER1:NM_152424:exon2:c.G1033A:p.A345T;AMER1:NM_152424:exon2:c.G1033A:p.A345T			D
X	63412499	G	A	AMER1	1	CC1775	1	nonsynonymous SNV	AMER1:NM_152424:exon2:c.C668T:p.A223V			B
X	63412752	T	A	AMER1	1	CC1775	1	nonsynonymous SNV	AMER1:NM_152424:exon2:c.A415T:p.T139S			B
X	63412888	G	A	AMER1	1	CC1775	1	synonymous SNV	AMER1:NM_152424:exon2:c.C279T:p.S93S					Score=801;Name=V$BACH1_01
X	63412942	C	A	AMER1	1	CC1775	1	synonymous SNV	AMER1:NM_152424:exon2:c.G225T:p.G75G					Score=828;Name=V$TAXCREB_01
X	63409680	C	T	AMER1	1	CC1776	1
X	63409684	C	T	AMER1	1	CC1776	1
X	63409783	G	A	AMER1	1	CC1776	1	synonymous SNV	AMER1:NM_152424:exon2:c.C3384T:p.A1128A					Score=883;Name=V$CDPCR3HD_01
X	63409937	G	A	AMER1	1	CC1776	1	nonsynonymous SNV	AMER1:NM_152424:exon2:c.C3230T:p.P1077L			D
X	63410178	G	A	AMER1	1	CC1776	1	nonsynonymous SNV;nonsynonymous SNV	AMER1:NM_152424:exon2:c.C2989T:p.P997S;AMER1:NM_152424:exon2:c.C2989T:p.P997S			B		Score=859;Name=V$FOXO4_02
X	63411122	G	A	AMER1	1	CC1776	1	nonsynonymous SNV;nonsynonymous SNV;nonsynonymous SNV;nonsynonymous SNV;nonsynonymous SNV	AMER1:NM_152424:exon2:c.C2045T:p.T682I;AMER1:NM_152424:exon2:c.C2045T:p.T682I;AMER1:NM_152424:exon2:c.C2045T:p.T682I;AMER1:NM_152424:exon2:c.C2045T:p.T682I;AMER1:NM_152424:exon2:c.C2045T:p.T682I			D		Score=681;Name=V$BRACH_01
X	63411489	G	A	AMER1	1	CC1776	0	nonsynonymous SNV	AMER1:NM_152424:exon2:c.C1678T:p.R560W		rs200798538	D		Score=834;Name=V$GRE_C
X	63412109	C	T	AMER1	1	CC1776	0	nonsynonymous SNV	AMER1:NM_152424:exon2:c.G1058A:p.R353Q			D	ID=COSM1468866,COSM1468865;OCCURENCE=1(large_intestine)
X	63409677	C	T	AMER1	2	CC1779;CC1827	1
X	63409938	G	A	AMER1	1	CC1779	1	nonsynonymous SNV	AMER1:NM_152424:exon2:c.C3229T:p.P1077S			P
X	63410065	A	G	AMER1	1	CC1780	1	synonymous SNV	AMER1:NM_152424:exon2:c.T3102C:p.Y1034Y
X	63410932	G	A	AMER1	2	CC1780;CC1784	1	synonymous SNV;synonymous SNV	AMER1:NM_152424:exon2:c.C2235T:p.Y745Y;AMER1:NM_152424:exon2:c.C2235T:p.Y745Y
X	63411366	G	A	AMER1	2	CC1780;CC1781	0	stopgain;stopgain;stopgain	AMER1:NM_152424:exon2:c.C1801T:p.R601X;AMER1:NM_152424:exon2:c.C1801T:p.R601X;AMER1:NM_152424:exon2:c.C1801T:p.R601X				ID=COSM193863,COSM193862;OCCURENCE=1(large_intestine),1(endometrium)
X	63411619	C	T	AMER1	1	CC1780	1	synonymous SNV	AMER1:NM_152424:exon2:c.G1548A:p.E516E
X	63412735	C	A	AMER1	1	CC1780	1	nonsynonymous SNV	AMER1:NM_152424:exon2:c.G432T:p.K144N			D
X	63410321	T	G	AMER1	2	CC1781;CC1796	1	nonsynonymous SNV;nonsynonymous SNV	AMER1:NM_152424:exon2:c.A2846C:p.Y949S;AMER1:NM_152424:exon2:c.A2846C:p.Y949S			B
X	63410628	G	A	AMER1	1	CC1781	1	nonsynonymous SNV;nonsynonymous SNV	AMER1:NM_152424:exon2:c.C2539T:p.H847Y;AMER1:NM_152424:exon2:c.C2539T:p.H847Y			B		Score=903;Name=V$HFH3_01
X	63411412	G	A	AMER1	1	CC1781	1	synonymous SNV	AMER1:NM_152424:exon2:c.C1755T:p.A585A
X	63411612	G	A	AMER1	1	CC1781	1	nonsynonymous SNV	AMER1:NM_152424:exon2:c.C1555T:p.P519S			P		Score=962;Name=V$LMO2COM_01
X	63412532	G	A	AMER1	1	CC1781	1	nonsynonymous SNV;nonsynonymous SNV;nonsynonymous SNV	AMER1:NM_152424:exon2:c.C635T:p.P212L;AMER1:NM_152424:exon2:c.C635T:p.P212L;AMER1:NM_152424:exon2:c.C635T:p.P212L			B
X	63413061	C	T	AMER1	1	CC1781	1	nonsynonymous SNV;nonsynonymous SNV;nonsynonymous SNV	AMER1:NM_152424:exon2:c.G106A:p.A36T;AMER1:NM_152424:exon2:c.G106A:p.A36T;AMER1:NM_152424:exon2:c.G106A:p.A36T			B
X	63413106	G	C	AMER1	1	CC1781	1	nonsynonymous SNV	AMER1:NM_152424:exon2:c.C61G:p.R21G			B
X	63409682	C	A	AMER1	1	CC1784	1
X	63409834	C	A	AMER1	1	CC1784	1	nonsynonymous SNV	AMER1:NM_152424:exon2:c.G3333T:p.K1111N			D		Score=731;Name=V$PAX4_04
X	63409870	G	A	AMER1	1	CC1784	1	synonymous SNV	AMER1:NM_152424:exon2:c.C3297T:p.P1099P
X	63409901	C	A	AMER1	1	CC1784	1	nonsynonymous SNV	AMER1:NM_152424:exon2:c.G3266T:p.R1089M			P		Score=826;Name=V$OLF1_01
X	63409937	G	T	AMER1	1	CC1784	1	nonsynonymous SNV	AMER1:NM_152424:exon2:c.C3230A:p.P1077H			D
X	63409960	G	T	AMER1	1	CC1784	1	synonymous SNV	AMER1:NM_152424:exon2:c.C3207A:p.P1069P
X	63409974	C	A	AMER1	1	CC1784	1	stopgain	AMER1:NM_152424:exon2:c.G3193T:p.G1065X
X	63410043	G	T	AMER1	1	CC1784	1	nonsynonymous SNV	AMER1:NM_152424:exon2:c.C3124A:p.Q1042K			B		Score=978;Name=V$LYF1_01
X	63410058	G	A	AMER1	1	CC1784	1	stopgain	AMER1:NM_152424:exon2:c.C3109T:p.Q1037X
X	63410076	C	A	AMER1	1	CC1784	1	nonsynonymous SNV	AMER1:NM_152424:exon2:c.G3091T:p.G1031C			D
X	63410102	C	T	AMER1	1	CC1784	1	nonsynonymous SNV	AMER1:NM_152424:exon2:c.G3065A:p.R1022H			B
X	63410117	C	A	AMER1	1	CC1784	1	nonsynonymous SNV	AMER1:NM_152424:exon2:c.G3050T:p.G1017V			B
X	63410124	C	A	AMER1	1	CC1784	1	stopgain	AMER1:NM_152424:exon2:c.G3043T:p.E1015X
X	63410133	C	T	AMER1	1	CC1784	1	nonsynonymous SNV;nonsynonymous SNV	AMER1:NM_152424:exon2:c.G3034A:p.A1012T;AMER1:NM_152424:exon2:c.G3034A:p.A1012T			B
X	63410156	G	A	AMER1	1	CC1784	1	nonsynonymous SNV;nonsynonymous SNV;nonsynonymous SNV	AMER1:NM_152424:exon2:c.C3011T:p.S1004L;AMER1:NM_152424:exon2:c.C3011T:p.S1004L;AMER1:NM_152424:exon2:c.C3011T:p.S1004L			B
X	63410164	C	T	AMER1	1	CC1784	1	nonsynonymous SNV;nonsynonymous SNV	AMER1:NM_152424:exon2:c.G3003A:p.M1001I;AMER1:NM_152424:exon2:c.G3003A:p.M1001I			B
X	63410310	G	T	AMER1	1	CC1784	1	nonsynonymous SNV	AMER1:NM_152424:exon2:c.C2857A:p.P953T			P
X	63410342	C	A	AMER1	1	CC1784	1	nonsynonymous SNV	AMER1:NM_152424:exon2:c.G2825T:p.R942L			B		Score=824;Name=V$NFKB_Q6
X	63410460	C	A	AMER1	1	CC1784	1	stopgain	AMER1:NM_152424:exon2:c.G2707T:p.E903X					Score=878;Name=V$ZID_01
X	63410494	C	A	AMER1	1	CC1784	1	nonsynonymous SNV	AMER1:NM_152424:exon2:c.G2673T:p.R891S			D
X	63410525	C	A	AMER1	1	CC1784	1	nonsynonymous SNV	AMER1:NM_152424:exon2:c.G2642T:p.R881L			D		Score=822;Name=V$PAX4_01
X	63410555	C	A	AMER1	1	CC1784	1	nonsynonymous SNV	AMER1:NM_152424:exon2:c.G2612T:p.R871L			D
X	63410667	G	T	AMER1	1	CC1784	1	nonsynonymous SNV	AMER1:NM_152424:exon2:c.C2500A:p.L834I			P
X	63410730	C	A	AMER1	1	CC1784	1	nonsynonymous SNV	AMER1:NM_152424:exon2:c.G2437T:p.D813Y			D		Score=912;Name=V$ATF6_01
X	63411058	C	A	AMER1	1	CC1784	1	nonsynonymous SNV	AMER1:NM_152424:exon2:c.G2109T:p.K703N			D
X	63411083	C	A	AMER1	1	CC1784	1	nonsynonymous SNV	AMER1:NM_152424:exon2:c.G2084T:p.W695L			D
X	63411135	G	T	AMER1	1	CC1784	1	nonsynonymous SNV	AMER1:NM_152424:exon2:c.C2032A:p.H678N			B		Score=681;Name=V$BRACH_01
X	63411162	C	A	AMER1	1	CC1784	1	nonsynonymous SNV	AMER1:NM_152424:exon2:c.G2005T:p.G669W			D
X	63411197	C	A	AMER1	1	CC1784	1	nonsynonymous SNV	AMER1:NM_152424:exon2:c.G1970T:p.R657M			D		Score=807;Name=V$HEN1_01
X	63411363	C	A	AMER1	1	CC1784	1	stopgain	AMER1:NM_152424:exon2:c.G1804T:p.E602X
X	63411384	C	T	AMER1	1	CC1784	0	nonsynonymous SNV	AMER1:NM_152424:exon2:c.G1783A:p.A595T		rs149055969	B
X	63411397	G	T	AMER1	1	CC1784	1	synonymous SNV	AMER1:NM_152424:exon2:c.C1770A:p.A590A
X	63411419	G	T	AMER1	1	CC1784	1	nonsynonymous SNV	AMER1:NM_152424:exon2:c.C1748A:p.A583E			B
X	63411437	T	C	AMER1	1	CC1784	1	nonsynonymous SNV	AMER1:NM_152424:exon2:c.A1730G:p.Q577R			B
X	63411446	C	A	AMER1	1	CC1784	1	nonsynonymous SNV	AMER1:NM_152424:exon2:c.G1721T:p.R574L			B		Score=755;Name=V$MYOGNF1_01
X	63411481	C	A	AMER1	1	CC1784	1	synonymous SNV	AMER1:NM_152424:exon2:c.G1686T:p.V562V					Score=834;Name=V$GRE_C
X	63411505	C	A	AMER1	1	CC1784	1	nonsynonymous SNV	AMER1:NM_152424:exon2:c.G1662T:p.M554I			D		Score=818;Name=V$FREAC4_01
X	63411579	C	A	AMER1	1	CC1784	1	nonsynonymous SNV	AMER1:NM_152424:exon2:c.G1588T:p.G530C			B
X	63411654	G	T	AMER1	1	CC1784	1	nonsynonymous SNV	AMER1:NM_152424:exon2:c.C1513A:p.L505I			D
X	63411677	C	A	AMER1	1	CC1784	1	nonsynonymous SNV	AMER1:NM_152424:exon2:c.G1490T:p.R497L			D		Score=843;Name=V$FREAC2_01
X	63411704	C	G	AMER1	1	CC1784	1	nonsynonymous SNV	AMER1:NM_152424:exon2:c.G1463C:p.G488A			D		Score=813;Name=V$ARP1_01
X	63411735	C	T	AMER1	1	CC1784	1	nonsynonymous SNV;nonsynonymous SNV	AMER1:NM_152424:exon2:c.G1432A:p.G478R;AMER1:NM_152424:exon2:c.G1432A:p.G478R			D		Score=681;Name=V$BRACH_01
X	63411796	C	T	AMER1	1	CC1784	1	synonymous SNV	AMER1:NM_152424:exon2:c.G1371A:p.Q457Q					Score=761;Name=V$BRACH_01
X	63411993	C	T	AMER1	1	CC1784	1	nonsynonymous SNV	AMER1:NM_152424:exon2:c.G1174A:p.E392K			B
X	63412071	G	T	AMER1	1	CC1784	1	nonsynonymous SNV	AMER1:NM_152424:exon2:c.C1096A:p.Q366K			D		Score=713;Name=V$LUN1_01
X	63412110	G	T	AMER1	1	CC1784	1	synonymous SNV	AMER1:NM_152424:exon2:c.C1057A:p.R353R
X	63412244	G	T	AMER1	1	CC1784	0	nonsynonymous SNV	AMER1:NM_152424:exon2:c.C923A:p.P308Q		rs143958560	B		Score=800;Name=V$HEN1_01
X	63412405	G	T	AMER1	1	CC1784	1	synonymous SNV	AMER1:NM_152424:exon2:c.C762A:p.A254A
X	63412430	G	T	AMER1	1	CC1784	1	nonsynonymous SNV	AMER1:NM_152424:exon2:c.C737A:p.S246Y			P
X	63412520	C	T	AMER1	1	CC1784	1	nonsynonymous SNV;nonsynonymous SNV	AMER1:NM_152424:exon2:c.G647A:p.C216Y;AMER1:NM_152424:exon2:c.G647A:p.C216Y			B
X	63412548	G	A	AMER1	1	CC1784	1	nonsynonymous SNV	AMER1:NM_152424:exon2:c.C619T:p.H207Y			B		Score=900;Name=V$USF_02
X	63412687	G	T	AMER1	1	CC1784	1	synonymous SNV	AMER1:NM_152424:exon2:c.C480A:p.P160P
X	63412717	G	A	AMER1	1	CC1784	1	synonymous SNV	AMER1:NM_152424:exon2:c.C450T:p.A150A
X	63412778	G	T	AMER1	1	CC1784	1	nonsynonymous SNV	AMER1:NM_152424:exon2:c.C389A:p.S130Y			D
X	63412805	G	T	AMER1	1	CC1784	1	nonsynonymous SNV	AMER1:NM_152424:exon2:c.C362A:p.P121H			P
X	63412854	C	A	AMER1	1	CC1784	1	nonsynonymous SNV	AMER1:NM_152424:exon2:c.G313T:p.G105C			B
X	63412872	G	T	AMER1	1	CC1784	0	nonsynonymous SNV	AMER1:NM_152424:exon2:c.C295A:p.L99M			D	ID=COSM193873,COSM193874;OCCURENCE=1(large_intestine)	Score=773;Name=V$YY1_02
X	63412899	G	T	AMER1	1	CC1784	1	nonsynonymous SNV	AMER1:NM_152424:exon2:c.C268A:p.L90I			B
X	63412951	G	T	AMER1	1	CC1784	1	nonsynonymous SNV	AMER1:NM_152424:exon2:c.C216A:p.F72L			B
X	63412996	C	A	AMER1	1	CC1784	1	nonsynonymous SNV	AMER1:NM_152424:exon2:c.G171T:p.M57I			B
X	63413033	G	T	AMER1	1	CC1784	1	nonsynonymous SNV	AMER1:NM_152424:exon2:c.C134A:p.S45Y			B
X	63413059	C	A	AMER1	1	CC1784	1	synonymous SNV	AMER1:NM_152424:exon2:c.G108T:p.A36A
X	63413085	C	A	AMER1	1	CC1784	1	stopgain	AMER1:NM_152424:exon2:c.G82T:p.G28X
X	63413103	C	A	AMER1	1	CC1784	1	stopgain	AMER1:NM_152424:exon2:c.G64T:p.E22X
X	63410060	A	G	AMER1	1	CC1785	1	nonsynonymous SNV	AMER1:NM_152424:exon2:c.T3107C:p.L1036P			B
X	63410347	C	A	AMER1	1	CC1785	1	nonsynonymous SNV	AMER1:NM_152424:exon2:c.G2820T:p.W940C			B
X	63411106	G	A	AMER1	1	CC1785	1	synonymous SNV;synonymous SNV	AMER1:NM_152424:exon2:c.C2061T:p.T687T;AMER1:NM_152424:exon2:c.C2061T:p.T687T					Score=764;Name=V$E2F_01
X	63411169	C	T	AMER1	1	CC1785	1	synonymous SNV	AMER1:NM_152424:exon2:c.G1998A:p.L666L					Score=738;Name=V$HOX13_01
X	63412195	T	C	AMER1	1	CC1785	1	synonymous SNV	AMER1:NM_152424:exon2:c.A972G:p.S324S					Score=915;Name=V$TGIF_01,V$MEIS1_01
X	63412497	G	T	AMER1	1	CC1785	1	nonsynonymous SNV	AMER1:NM_152424:exon2:c.C670A:p.P224T			B
X	63413060	G	A	AMER1	1	CC1785	1	nonsynonymous SNV	AMER1:NM_152424:exon2:c.C107T:p.A36V			B
X	63409634	A	T	AMER1	1	CC1792	1
X	63409799	C	A	AMER1	1	CC1792	1	nonsynonymous SNV	AMER1:NM_152424:exon2:c.G3368T:p.S1123I			P
X	63409970	C	A	AMER1	1	CC1792	1	nonsynonymous SNV	AMER1:NM_152424:exon2:c.G3197T:p.G1066V			B
X	63410555	C	T	AMER1	1	CC1792	1	nonsynonymous SNV;nonsynonymous SNV;nonsynonymous SNV	AMER1:NM_152424:exon2:c.G2612A:p.R871Q;AMER1:NM_152424:exon2:c.G2612A:p.R871Q;AMER1:NM_152424:exon2:c.G2612A:p.R871Q			D
X	63411079	C	A	AMER1	1	CC1792	1	nonsynonymous SNV	AMER1:NM_152424:exon2:c.G2088T:p.R696S			D
X	63411144	G	A	AMER1	1	CC1792	1	stopgain;stopgain	AMER1:NM_152424:exon2:c.C2023T:p.Q675X;AMER1:NM_152424:exon2:c.C2023T:p.Q675X
X	63411157	T	C	AMER1	1	CC1792	1	synonymous SNV	AMER1:NM_152424:exon2:c.A2010G:p.V670V
X	63411275	C	A	AMER1	1	CC1792	1	nonsynonymous SNV	AMER1:NM_152424:exon2:c.G1892T:p.R631L			B
X	63411438	G	A	AMER1	1	CC1792	1	stopgain;stopgain	AMER1:NM_152424:exon2:c.C1729T:p.Q577X;AMER1:NM_152424:exon2:c.C1729T:p.Q577X
X	63411680	G	T	AMER1	1	CC1792	1	nonsynonymous SNV	AMER1:NM_152424:exon2:c.C1487A:p.P496H			D		Score=843;Name=V$FREAC2_01
X	63411813	C	A	AMER1	1	CC1792	1	stopgain	AMER1:NM_152424:exon2:c.G1354T:p.E452X					Score=810;Name=V$ARP1_01
X	63411871	G	A	AMER1	1	CC1792	1	synonymous SNV	AMER1:NM_152424:exon2:c.C1296T:p.G432G
X	63412008	C	T	AMER1	1	CC1792	1	nonsynonymous SNV;nonsynonymous SNV;nonsynonymous SNV	AMER1:NM_152424:exon2:c.G1159A:p.E387K;AMER1:NM_152424:exon2:c.G1159A:p.E387K;AMER1:NM_152424:exon2:c.G1159A:p.E387K			B
X	63412405	G	A	AMER1	1	CC1792	1	synonymous SNV;synonymous SNV;synonymous SNV;synonymous SNV	AMER1:NM_152424:exon2:c.C762T:p.A254A;AMER1:NM_152424:exon2:c.C762T:p.A254A;AMER1:NM_152424:exon2:c.C762T:p.A254A;AMER1:NM_152424:exon2:c.C762T:p.A254A
X	63413077	C	A	AMER1	1	CC1792	1	nonsynonymous SNV	AMER1:NM_152424:exon2:c.G90T:p.K30N			B
X	63409676	C	A	AMER1	1	CC1793	1
X	63409766	G	A	AMER1	1	CC1793	1	nonsynonymous SNV;nonsynonymous SNV	AMER1:NM_152424:exon2:c.C3401T:p.A1134V;AMER1:NM_152424:exon2:c.C3401T:p.A1134V			B
X	63412095	G	A	AMER1	1	CC1793	0	stopgain	AMER1:NM_152424:exon2:c.C1072T:p.R358X		rs137852217		ID=COSM193868,COSM22960;OCCURENCE=5(kidney),3(large_intestine)
X	63410204	G	A	AMER1	1	CC1797	1	nonsynonymous SNV;nonsynonymous SNV	AMER1:NM_152424:exon2:c.C2963T:p.P988L;AMER1:NM_152424:exon2:c.C2963T:p.P988L			B
X	63410519	G	A	AMER1	1	CC1797	1	nonsynonymous SNV	AMER1:NM_152424:exon2:c.C2648T:p.P883L			B		Score=822;Name=V$PAX4_01
X	63411806	A	G	AMER1	1	CC1797	1	nonsynonymous SNV	AMER1:NM_152424:exon2:c.T1361C:p.L454S			D		Score=810;Name=V$ARP1_01
X	63412617	C	T	AMER1	1	CC1797	1	nonsynonymous SNV	AMER1:NM_152424:exon2:c.G550A:p.V184I			B
X	63409800	T	C	AMER1	1	CC1799	1	nonsynonymous SNV	AMER1:NM_152424:exon2:c.A3367G:p.S1123G			B
X	63409995	G	A	AMER1	1	CC1799	1	nonsynonymous SNV	AMER1:NM_152424:exon2:c.C3172T:p.P1058S			B		Score=758;Name=V$HEN1_02
X	63410360	T	C	AMER1	1	CC1800	1	nonsynonymous SNV	AMER1:NM_152424:exon2:c.A2807G:p.E936G			P
X	63410395	C	T	AMER1	1	CC1813	1	synonymous SNV	AMER1:NM_152424:exon2:c.G2772A:p.Q924Q
X	63409665	A	G	AMER1	1	CC1815	1
X	63410150	G	A	AMER1	1	CC1815	1	nonsynonymous SNV;nonsynonymous SNV	AMER1:NM_152424:exon2:c.C3017T:p.S1006L;AMER1:NM_152424:exon2:c.C3017T:p.S1006L			B
X	63410199	T	C	AMER1	1	CC1815	1	nonsynonymous SNV	AMER1:NM_152424:exon2:c.A2968G:p.R990G			B
X	63410348	C	T	AMER1	1	CC1815	1	stopgain;stopgain;stopgain	AMER1:NM_152424:exon2:c.G2819A:p.W940X;AMER1:NM_152424:exon2:c.G2819A:p.W940X;AMER1:NM_152424:exon2:c.G2819A:p.W940X
X	63410539	A	G	AMER1	1	CC1815	1	synonymous SNV	AMER1:NM_152424:exon2:c.T2628C:p.P876P					Score=822;Name=V$PAX4_01
X	63410557	A	G	AMER1	1	CC1815	1	synonymous SNV	AMER1:NM_152424:exon2:c.T2610C:p.P870P
X	63411098	C	A	AMER1	1	CC1815	1	nonsynonymous SNV	AMER1:NM_152424:exon2:c.G2069T:p.S690I			P
X	63411391	C	A	AMER1	1	CC1815	1	nonsynonymous SNV	AMER1:NM_152424:exon2:c.G1776T:p.E592D			B
X	63411439	C	T	AMER1	1	CC1815	1	synonymous SNV;synonymous SNV	AMER1:NM_152424:exon2:c.G1728A:p.E576E;AMER1:NM_152424:exon2:c.G1728A:p.E576E
X	63411881	G	A	AMER1	1	CC1815	1	nonsynonymous SNV;nonsynonymous SNV	AMER1:NM_152424:exon2:c.C1286T:p.T429I;AMER1:NM_152424:exon2:c.C1286T:p.T429I			B
X	63412102	C	A	AMER1	1	CC1815	1	synonymous SNV	AMER1:NM_152424:exon2:c.G1065T:p.G355G
X	63412504	G	T	AMER1	1	CC1815	1	nonsynonymous SNV	AMER1:NM_152424:exon2:c.C663A:p.F221L			B
X	63412751	G	A	AMER1	1	CC1815	1	nonsynonymous SNV;nonsynonymous SNV;nonsynonymous SNV	AMER1:NM_152424:exon2:c.C416T:p.T139I;AMER1:NM_152424:exon2:c.C416T:p.T139I;AMER1:NM_152424:exon2:c.C416T:p.T139I			B
X	63411276	G	A	AMER1	4	CC1817;CC1818;CC1819;CC1827	0	stopgain;stopgain;stopgain;stopgain	AMER1:NM_152424:exon2:c.C1891T:p.R631X;AMER1:NM_152424:exon2:c.C1891T:p.R631X;AMER1:NM_152424:exon2:c.C1891T:p.R631X;AMER1:NM_152424:exon2:c.C1891T:p.R631X				ID=COSM304246,COSM304245;OCCURENCE=1(large_intestine)
X	63411684	G	T	AMER1	4	CC1817;CC1818;CC1819;CC1827	1	nonsynonymous SNV;nonsynonymous SNV;nonsynonymous SNV;nonsynonymous SNV	AMER1:NM_152424:exon2:c.C1483A:p.L495I;AMER1:NM_152424:exon2:c.C1483A:p.L495I;AMER1:NM_152424:exon2:c.C1483A:p.L495I;AMER1:NM_152424:exon2:c.C1483A:p.L495I			D		Score=843;Name=V$FREAC2_01

## Sheet: AMER1.Illumina
Chr	Start	Ref	Obs	Gene	Variant type	Amino-acid change	1000 Genomes frequency	dbSNP ID (v 138)	Polyphen2	Cosmic (v 68)	Transcription factor binding sites	PFAM domains	Novel	FRQ	Caucasian-CRC Het (13)	Caucasian-CRC Hom (13)	CC1759-Caucasian-CRC	CC1760-Caucasian-CRC	CC1762-Caucasian-CRC	CC1764-Caucasian-CRC	CC1765-Caucasian-CRC	CC1817-Caucasian-CRC	CC1818-Caucasian-CRC	CC1819-Caucasian-CRC	CC1820-Caucasian-CRC	CC1821-Caucasian-CRC	CC1822-Caucasian-CRC	CC1823-Caucasian-CRC	CC1824-Caucasian-CRC
X	63408388	T	G	AMER1			0.21	rs28653713					0	0.461538	2	2					1/1						1/0	1/1	1/0
X	63410110	T	C	AMER1	synonymous SNV	AMER1:NM_152424:exon2:c.A3057G:p.Q1019Q	0.23	rs61730681					0	0.384615	3	1					1/0						1/0	1/1	1/0
X	63405763	T	C	AMER1			0.14	rs5964736					0	0.153846	2	0					1/0							1/0
X	63407886	G	C	AMER1			0.13	rs5964737					0	0.307692	0	2					1/1							1/1
X	63412690	A	C	AMER1	nonsynonymous SNV	AMER1:NM_152424:exon2:c.T477G:p.F159L	0.12	rs34677493	B				0	0.153846	2	0					1/0							1/0
X	63416764	A	T	AMER1									1	0.461538	0	3	1/1									1/1			1/1
X	63411724	A	C	AMER1	nonsynonymous SNV	AMER1:NM_152424:exon2:c.T1443G:p.D481E			P		Score=681;Name=V$BRACH_01		1	0.153846	0	1			1/1
X	63406318	T	G	AMER1									1	0.0769231	1	0					1/0
X	63409479	A	G	AMER1									1	0.0769231	1	0					1/0
X	63411276	G	A	AMER1	stopgain	AMER1:NM_152424:exon2:c.C1891T:p.R631X				ID=COSM304246,COSM304245;OCCURENCE=1(large_intestine)			0	0.230769	3	0						1/0	1/0	1/0
X	63411684	G	T	AMER1	nonsynonymous SNV	AMER1:NM_152424:exon2:c.C1483A:p.L495I			D		Score=843;Name=V$FREAC2_01		1	0.230769	3	0						1/0	1/0	1/0
X	63442660	T	G	AMER1									1	0.153846	0	1											1/1
X	63407973	G	T	AMER1									1	0.153846	0	1												1/1
X	63411438	G	A	AMER1	stopgain	AMER1:NM_152424:exon2:c.C1729T:p.Q577X							1	0.0769231	1	0												1/0

## Sheet: SOX9.Ion
Chr	Loci	Ref	Var	Gene	Number of samples: Caucasian-CRC	Sample ids: Caucasian-CRC	Novel	Type	Amino-acid change	1000 genomes	dbSNP 138	Polyphen2	COSMIC 68	Transcription factor binding site motifs at location of variant	PFAM domain overlapping variant
17	70120477	C	T	SOX9	1	CC1757	1	synonymous SNV	SOX9:NM_000346:exon3:c.C1479T:p.H493H					Score=771;Name=V$TAXCREB_02
17	70120551	A	C	SOX9	22	CC1765;CC1773;CC1774;CC1779;CC1781;CC1792;CC1793;CC1794;CC1795;CC1797;CC1798;CC1803;CC1817;CC1818;CC1819;CC1826;CC1827;CC1784;CC1801;CC1815;CC1816;CC1820	0			0.39	rs1042667		ID=COSN165524;OCCURENCE=1(breast)
17	70119107	C	T	SOX9	1	CC1773	1	nonsynonymous SNV	SOX9:NM_000346:exon2:c.C679T:p.H227Y			B
17	70119868	T	C	SOX9	1	CC1773	1	synonymous SNV	SOX9:NM_000346:exon3:c.T870C:p.D290D					Score=738;Name=V$PPARG_01
17	70117742	C	A	SOX9	1	CC1775	1	synonymous SNV	SOX9:NM_000346:exon1:c.C210A:p.P70P
17	70117758	G	T	SOX9	1	CC1775	1	nonsynonymous SNV;nonsynonymous SNV	SOX9:NM_000346:exon1:c.G226T:p.A76S;SOX9:NM_000346:exon1:c.G226T:p.A76S			D		Score=777;Name=V$NRSF_01
17	70117775	C	A	SOX9	1	CC1775	1	synonymous SNV	SOX9:NM_000346:exon1:c.C243A:p.L81L					Score=936;Name=V$LMO2COM_01
17	70117808	G	A	SOX9	1	CC1775	1	synonymous SNV;synonymous SNV	SOX9:NM_000346:exon1:c.G276A:p.P92P;SOX9:NM_000346:exon1:c.G276A:p.P92P
17	70117817	C	A	SOX9	1	CC1775	1	synonymous SNV	SOX9:NM_000346:exon1:c.C285A:p.V95V					Score=915;Name=V$MYB_Q6
17	70117829	C	A	SOX9	1	CC1775	1	nonsynonymous SNV	SOX9:NM_000346:exon1:c.C297A:p.S99R			D		Score=846;Name=V$ZID_01
17	70118935	C	T	SOX9	8	CC1775;CC1781;CC1796;CC1798;CC1799;CC1822;CC1823;CC1824	0	synonymous SNV;synonymous SNV;synonymous SNV;synonymous SNV;synonymous SNV;synonymous SNV;synonymous SNV;synonymous SNV;synonymous SNV;synonymous SNV;synonymous SNV;synonymous SNV;synonymous SNV;synonymous SNV;synonymous SNV;synonymous SNV;synonymous SNV;synonymous SNV;synonymous SNV;synonymous SNV;synonymous SNV;synonymous SNV;synonymous SNV;synonymous SNV;synonymous SNV;synonymous SNV;synonymou…	SOX9:NM_000346:exon2:c.C507T:p.H169H;SOX9:NM_000346:exon2:c.C507T:p.H169H;SOX9:NM_000346:exon2:c.C507T:p.H169H;SOX9:NM_000346:exon2:c.C507T:p.H169H;SOX9:NM_000346:exon2:c.C507T:p.H169H;SOX9:NM_000346:exon2:c.C507T:p.H169H;SOX9:NM_000346:exon2:c.C507T:p.H169H;SOX9:NM_000346:exon2:c.C507T:p.H169H;SOX9:NM_000346:exon2:c.C507T:p.H169H;SOX9:NM_000346:exon2:c.C507T:p.H169H;SOX9:NM_000346:exon2:c.C507T:…	0.12	rs2229989		ID=COSM437264;OCCURENCE=1(breast)	Score=992;Name=V$ZIC1_01	HMG_box
17	70120333	C	T	SOX9	1	CC1775	1	synonymous SNV;synonymous SNV	SOX9:NM_000346:exon3:c.C1335T:p.H445H;SOX9:NM_000346:exon3:c.C1335T:p.H445H
17	70120419	G	T	SOX9	1	CC1775	1	nonsynonymous SNV	SOX9:NM_000346:exon3:c.G1421T:p.R474L			D
17	70118814	C	T	SOX9	1	CC1776	1								HMG_box
17	70117688	G	A	SOX9	1	CC1779	1	synonymous SNV	SOX9:NM_000346:exon1:c.G156A:p.T52T					Score=799;Name=V$OLF1_01
17	70120390	C	T	SOX9	1	CC1779	1	synonymous SNV	SOX9:NM_000346:exon3:c.C1392T:p.S464S
17	70120477	C	A	SOX9	1	CC1779	1	nonsynonymous SNV	SOX9:NM_000346:exon3:c.C1479A:p.H493Q			P		Score=771;Name=V$TAXCREB_02
17	70120493	G	A	SOX9	3	CC1780;CC1794;CC1817	1	nonsynonymous SNV;nonsynonymous SNV;nonsynonymous SNV;nonsynonymous SNV	SOX9:NM_000346:exon3:c.G1495A:p.E499K;SOX9:NM_000346:exon3:c.G1495A:p.E499K;SOX9:NM_000346:exon3:c.G1495A:p.E499K;SOX9:NM_000346:exon3:c.G1495A:p.E499K			P		Score=850;Name=V$IK1_01
17	70117727	G	A	SOX9	1	CC1781	1	synonymous SNV;synonymous SNV	SOX9:NM_000346:exon1:c.G195A:p.E65E;SOX9:NM_000346:exon1:c.G195A:p.E65E
17	70120294	C	T	SOX9	1	CC1781	1	synonymous SNV;synonymous SNV	SOX9:NM_000346:exon3:c.C1296T:p.Y432Y;SOX9:NM_000346:exon3:c.C1296T:p.Y432Y
17	70117549	C	A	SOX9	1	CC1784	1	nonsynonymous SNV	SOX9:NM_000346:exon1:c.C17A:p.P6H			D
17	70117562	G	T	SOX9	1	CC1784	1	nonsynonymous SNV	SOX9:NM_000346:exon1:c.G30T:p.M10I			P		Score=786;Name=V$COMP1_01
17	70117594	C	T	SOX9	1	CC1784	1	nonsynonymous SNV	SOX9:NM_000346:exon1:c.C62T:p.A21V			D		Score=906;Name=V$PAX4_03
17	70117616	G	T	SOX9	1	CC1784	1	nonsynonymous SNV	SOX9:NM_000346:exon1:c.G84T:p.E28D			B		Score=864;Name=V$YY1_01
17	70117655	G	T	SOX9	1	CC1784	1	synonymous SNV	SOX9:NM_000346:exon1:c.G123T:p.S41S
17	70117656	G	T	SOX9	1	CC1784	1	nonsynonymous SNV	SOX9:NM_000346:exon1:c.G124T:p.D42Y			D
17	70117680	G	T	SOX9	1	CC1784	1	stopgain	SOX9:NM_000346:exon1:c.G148T:p.E50X					Score=743;Name=V$STAT5A_02
17	70117712	G	T	SOX9	1	CC1784	1	synonymous SNV	SOX9:NM_000346:exon1:c.G180T:p.L60L
17	70118816	C	A	SOX9	1	CC1784	1								HMG_box
17	70118819	C	A	SOX9	1	CC1784	1								HMG_box
17	70118841	C	T	SOX9	1	CC1784	1								HMG_box
17	70118847	C	A	SOX9	1	CC1784	1								HMG_box
17	70118866	G	T	SOX9	1	CC1784	1	synonymous SNV	SOX9:NM_000346:exon2:c.G438T:p.L146L						HMG_box
17	70118876	G	T	SOX9	1	CC1784	1	stopgain	SOX9:NM_000346:exon2:c.G448T:p.E150X						HMG_box
17	70118911	G	A	SOX9	1	CC1784	1	synonymous SNV;synonymous SNV	SOX9:NM_000346:exon2:c.G483A:p.L161L;SOX9:NM_000346:exon2:c.G483A:p.L161L					Score=912;Name=V$AHRARNT_01	HMG_box
17	70118998	G	T	SOX9	1	CC1784	1	nonsynonymous SNV	SOX9:NM_000346:exon2:c.G570T:p.E190D			B
17	70119028	C	A	SOX9	1	CC1784	1	synonymous SNV	SOX9:NM_000346:exon2:c.C600A:p.P200P
17	70119050	C	T	SOX9	1	CC1784	0	stopgain;stopgain	SOX9:NM_000346:exon2:c.C622T:p.Q208X;SOX9:NM_000346:exon2:c.C622T:p.Q208X				ID=COSM1385629;OCCURENCE=1(large_intestine)
17	70119120	C	A	SOX9	1	CC1784	1
17	70119128	G	T	SOX9	1	CC1784	1
17	70119739	G	T	SOX9	1	CC1784	1	synonymous SNV	SOX9:NM_000346:exon3:c.G741T:p.P247P					Score=775;Name=V$HTF_01
17	70119759	G	T	SOX9	1	CC1784	0	nonsynonymous SNV	SOX9:NM_000346:exon3:c.G761T:p.R254L	0.0005	rs183824168	P
17	70119802	C	A	SOX9	1	CC1784	1	synonymous SNV	SOX9:NM_000346:exon3:c.C804A:p.I268I					Score=793;Name=V$STAT3_01
17	70119808	C	A	SOX9	1	CC1784	0	nonsynonymous SNV	SOX9:NM_000346:exon3:c.C810A:p.F270L			B	ID=COSM1385634;OCCURENCE=1(large_intestine)	Score=793;Name=V$STAT3_01
17	70119812	G	T	SOX9	1	CC1784	1	nonsynonymous SNV	SOX9:NM_000346:exon3:c.G814T:p.D272Y			P		Score=896;Name=V$ATF6_01
17	70119832	G	T	SOX9	1	CC1784	1	synonymous SNV	SOX9:NM_000346:exon3:c.G834T:p.L278L					Score=787;Name=V$HTF_01
17	70119839	G	T	SOX9	1	CC1784	1	nonsynonymous SNV	SOX9:NM_000346:exon3:c.G841T:p.D281Y			D		Score=928;Name=V$ATF6_01
17	70119895	G	A	SOX9	1	CC1784	0	synonymous SNV;synonymous SNV;synonymous SNV	SOX9:NM_000346:exon3:c.G897A:p.P299P;SOX9:NM_000346:exon3:c.G897A:p.P299P;SOX9:NM_000346:exon3:c.G897A:p.P299P				ID=COSM1303272;OCCURENCE=1(urinary_tract)
17	70119902	G	T	SOX9	1	CC1784	1	nonsynonymous SNV	SOX9:NM_000346:exon3:c.G904T:p.G302C			D		Score=979;Name=V$MYB_Q6
17	70119912	G	T	SOX9	1	CC1784	1	nonsynonymous SNV	SOX9:NM_000346:exon3:c.G914T:p.G305V			D		Score=785;Name=V$TAXCREB_01
17	70119918	C	T	SOX9	1	CC1784	1	nonsynonymous SNV	SOX9:NM_000346:exon3:c.C920T:p.P307L			P		Score=843;Name=V$EGR2_01
17	70119928	C	T	SOX9	1	CC1784	0	synonymous SNV	SOX9:NM_000346:exon3:c.C930T:p.H310H		rs138423956			Score=843;Name=V$EGR2_01
17	70119946	G	T	SOX9	1	CC1784	1	synonymous SNV	SOX9:NM_000346:exon3:c.G948T:p.T316T
17	70119961	C	T	SOX9	1	CC1784	1	synonymous SNV	SOX9:NM_000346:exon3:c.C963T:p.I321I					Score=939;Name=V$GATA1_01
17	70119981	C	T	SOX9	2	CC1784;CC1792	1	nonsynonymous SNV;nonsynonymous SNV;nonsynonymous SNV;nonsynonymous SNV	SOX9:NM_000346:exon3:c.C983T:p.P328L;SOX9:NM_000346:exon3:c.C983T:p.P328L;SOX9:NM_000346:exon3:c.C983T:p.P328L;SOX9:NM_000346:exon3:c.C983T:p.P328L			B		Score=769;Name=V$AHR_01
17	70119991	G	T	SOX9	1	CC1784	1	synonymous SNV	SOX9:NM_000346:exon3:c.G993T:p.A331A					Score=903;Name=V$MYCMAX_03
17	70120179	G	T	SOX9	1	CC1784	1	nonsynonymous SNV	SOX9:NM_000346:exon3:c.G1181T:p.R394L			D		Score=797;Name=V$PAX4_01
17	70120189	C	A	SOX9	1	CC1784	1	synonymous SNV	SOX9:NM_000346:exon3:c.C1191A:p.I397I					Score=797;Name=V$PAX4_01
17	70120226	C	T	SOX9	1	CC1784	1	stopgain	SOX9:NM_000346:exon3:c.C1228T:p.Q410X
17	70120300	C	A	SOX9	1	CC1784	1	synonymous SNV	SOX9:NM_000346:exon3:c.C1302A:p.P434P					Score=950;Name=V$GATA1_01
17	70120319	G	T	SOX9	1	CC1784	1	nonsynonymous SNV	SOX9:NM_000346:exon3:c.G1321T:p.D441Y			D
17	70120328	G	T	SOX9	1	CC1784	1	nonsynonymous SNV	SOX9:NM_000346:exon3:c.G1330T:p.D444Y			D
17	70120442	G	T	SOX9	1	CC1784	1	nonsynonymous SNV	SOX9:NM_000346:exon3:c.G1444T:p.D482Y			D
17	70120521	G	T	SOX9	1	CC1784	1	nonsynonymous SNV	SOX9:NM_000346:exon3:c.G1523T:p.R508L			D		Score=779;Name=V$ER_Q6
17	70120549	G	T	SOX9	1	CC1784	1
17	70117674	C	A	SOX9	1	CC1785	1	nonsynonymous SNV	SOX9:NM_000346:exon1:c.C142A:p.P48T			D		Score=848;Name=V$GR_Q6
17	70117682	G	T	SOX9	1	CC1785	1	nonsynonymous SNV	SOX9:NM_000346:exon1:c.G150T:p.E50D			B		Score=743;Name=V$STAT5A_02
17	70119088	G	T	SOX9	1	CC1789	1	nonsynonymous SNV	SOX9:NM_000346:exon2:c.G660T:p.E220D			D		Score=934;Name=V$CHOP_01
17	70117707	G	T	SOX9	1	CC1792	1	nonsynonymous SNV	SOX9:NM_000346:exon1:c.G175T:p.D59Y			D		Score=792;Name=V$CMYB_01
17	70117984	C	A	SOX9	1	CC1792	1								HMG_box
17	70118937	C	T	SOX9	1	CC1792	1	nonsynonymous SNV	SOX9:NM_000346:exon2:c.C509T:p.P170L			D		Score=992;Name=V$ZIC1_01	HMG_box
17	70119076	C	T	SOX9	1	CC1792	1	synonymous SNV	SOX9:NM_000346:exon2:c.C648T:p.S216S					Score=781;Name=V$PAX2_01
17	70119103	C	T	SOX9	1	CC1792	1	synonymous SNV	SOX9:NM_000346:exon2:c.C675T:p.G225G
17	70119104	G	T	SOX9	1	CC1792	1	stopgain	SOX9:NM_000346:exon2:c.G676T:p.E226X
17	70119827	G	T	SOX9	1	CC1792	1	stopgain	SOX9:NM_000346:exon3:c.G829T:p.E277X
17	70119881	G	T	SOX9	1	CC1792	1	nonsynonymous SNV	SOX9:NM_000346:exon3:c.G883T:p.D295Y			D
17	70119956	G	T	SOX9	1	CC1792	1	nonsynonymous SNV	SOX9:NM_000346:exon3:c.G958T:p.G320C			D		Score=939;Name=V$GATA1_01
17	70119974	G	T	SOX9	1	CC1793	0	nonsynonymous SNV	SOX9:NM_000346:exon3:c.G976T:p.A326S		rs143983059	B
17	70117432	C	T	SOX9	1	CC1795	1
17	70118002	G	A	SOX9	1	CC1803	1								HMG_box
17	70118874	G	T	SOX9	1	CC1815	1	nonsynonymous SNV	SOX9:NM_000346:exon2:c.G446T:p.S149I			P			HMG_box
17	70119803	G	T	SOX9	1	CC1815	1	nonsynonymous SNV	SOX9:NM_000346:exon3:c.G805T:p.D269Y			B		Score=793;Name=V$STAT3_01
17	70119993	G	C	SOX9	1	CC1818	1	nonsynonymous SNV	SOX9:NM_000346:exon3:c.G995C:p.G332A			B		Score=951;Name=V$NMYC_01
17	70120123	G	C	SOX9	1	CC1820	1	nonsynonymous SNV	SOX9:NM_000346:exon3:c.G1125C:p.Q375H			P
17	70117422	G	T	SOX9	1	CC1822	1							Score=825;Name=V$OLF1_01

## Sheet: SOX9.Illumina
Chr	Start	Ref	Obs	Gene	Variant type	Amino-acid change	1000 Genomes frequency	dbSNP ID (v 138)	Polyphen2	Cosmic (v 68)	Transcription factor binding sites	PFAM domains	Novel	FRQ	Caucasian-CRC Het (13)	Caucasian-CRC Hom (13)	CC1759-Caucasian-CRC	CC1760-Caucasian-CRC	CC1762-Caucasian-CRC	CC1764-Caucasian-CRC	CC1765-Caucasian-CRC	CC1817-Caucasian-CRC	CC1818-Caucasian-CRC	CC1819-Caucasian-CRC	CC1820-Caucasian-CRC	CC1821-Caucasian-CRC	CC1822-Caucasian-CRC	CC1823-Caucasian-CRC	CC1824-Caucasian-CRC
17	70121339	A	G	SOX9			0.59	rs1042673					0	0.846154	3	4			1/0		1/0	1/1	1/0	1/1	1/1	1/1
17	70121457	A	C	SOX9			0.08	rs73354570					0	0.0769231	1	0			1/0
17	70121454	T	C	SOX9			0.07	rs74999341					0	0.230769	3	0						1/0	1/0	1/0
17	70122108	G	A	SOX9			0.36	rs1042678					0	0.615385	4	2					1/0	1/0	1/0	1/0	1/1	1/1
17	70120551	A	C	SOX9			0.39	rs1042667		ID=COSN165524;OCCURENCE=1(breast)			0	0.384615	5	0					1/0	1/0		1/0	1/0	1/0
17	70118935	C	T	SOX9	synonymous SNV	SOX9:NM_000346:exon2:c.C507T:p.H169H	0.12	rs2229989		ID=COSM437264;OCCURENCE=1(breast)	Score=992;Name=V$ZIC1_01	HMG_box	0	0.230769	3	0	1/0										1/0		1/0
17	70331505	A	G	SOX9									1	0.461538	0	3	1/1		1/1										1/1
17	70331596	G	C	SOX9									1	0.615385	0	4	1/1		1/1								1/1		1/1
17	70119121	G	A	SOX9			0.01	rs117696751					0	0.0769231	1	0			1/0
17	70121696	T	C	SOX9									1	0.0769231	1	0			1/0
17	70117281	C	T	SOX9									1	0.153846	2	0									1/0	1/0

[truncated: 14 more sheets: MSH3.Ion, MSH3.Illumina, MSH6.Ion, MSH6.Illumina, BRAF.Ion, BRAF.Illumina, APC.Ion, APC.Illumina, PIK3CA.Ion, PIK3CA.Illumina, TGFBR2.Ion, TGFBR2.Illumina, SMAD4.Ion, SMAD4.Illumina]
